# Supplementary material for: Integrative multi-omics networks identify PKCδ and DNA-PK as master kinases of glioblastoma subtypes and guide targeted cancer therapy
Source: Nat Cancer. 2023 Feb 2;4(2):181–202. doi: 10.1038/s43018-022-00510-x (PMC9970878; doi:10.1038/s43018-022-00510-x)
Supplement: Supplementary file 2 — Supplementary Tables 1–12 [file 43018_2022_510_MOESM2_ESM.xlsx]

## Sheet: Tab 1 - Table of Contents
Table of Contents for Supplementary Tables
Tab 1	Table of Contents
	Table number and title	Table Legend	Table sheets	Description
Tab 2	Supplementary Table 1: Clinical and molecular description of tumor datasets	a, List of GBM IDH wild type samples from the CPTAC cohort (n = 92). b, List of GBM IDH wild type samples from the TCGA cohort (n = 534). c, List of GBM IDH wild type samples from the Rembrandt cohort with imaging-based deep white matter invasion annotation available (n = 14). d, PG samples from the CPTAC cohort (n = 105); e, BRCA samples from the CPTAC cohort (n = 119); f, BRCA samples from the …	Supplementary Table 1a	Molecular and clinical data of GBM samples from the CPTAC cohort
Tab 3			Supplementary Table 1b	Molecular, clinical, demograpic and imaging-based data of GBM samples from the TCGA cohort
Tab 4			Supplementary Table 1c	Annotation of imaging-based deep white matter invasion for samples from REMBRANDT-GBM cohort
Tab 5			Supplementary Table 1d	Molecular and clinical data of PG samples from the CPTAC cohort
Tab 6			Supplementary Table 1e	Molecular and clinical data of BRCA samples from the CPTAC cohort
Tab 7			Supplementary Table 1f	Molecular and clinical data of BRCA samples from the TCGA cohort
Tab 8			Supplementary Table 1g	Molecular and clinical data of BRCA samples from the METABRIC cohort
Tab 9			Supplementary Table 1h	Molecular and clinical data of LSCC samples from the CPTAC cohort
Tab 10			Supplementary Table 1i	Molecular and clinical data of LUSC samples from the TCGA cohort
Tab 11	Supplementary Table 2: Multi-omics data analysis of the four functional subtypes of CPTAC-GBM.	a, Transcriptome-derived enrichment scores of each CPTAC-GBM subtype (ssMWW-GST). b, List of the highest 150 scoring genes of the ranked lists of each GBM subtype (two-sided MWW test). c, List of the highest active not-redundant biological pathways from the gene signatures of each GBM subtype (two-sided MWW-GST). Logit normalized enrichment score (logit(NES)), p-value and FDR are reported. d, Lis…	Supplementary Table 2a	Transcriptome-derived enrichment scores of each CPTAC-GBM subtype.
Tab 12			Supplementary Table 2b	List of the highest 150 scoring genes of the ranked lists of each GBM subtype
Tab 13			Supplementary Table 2c	List of the highest active not-redundant biological pathways from the gene signatures of each GBM subtype
Tab 14			Supplementary Table 2d	List of the highest 150 scoring proteins of the ranked lists of each GBM subtype
Tab 15			Supplementary Table 2e	List of the highest active not-redundant biological pathways from the protein ranked lists of each GBM subtype
Tab 16			Supplementary Table 2f	Lists of fCNVprot gains or losses
Tab 17			Supplementary Table 2g	List of the GPM-specific fCNVprot gains and losses
Tab 18			Supplementary Table 2h	List of the MTC-specific fCNVprot gains and losses
Tab 19			Supplementary Table 2i	List of the NEU-specific fCNVprot gains and losses
Tab 20			Supplementary Table 2j	List of the PPR-specific fCNVprot gains and losses
Tab 21			Supplementary Table 2k	List of biological pathways significantly enriched by subtype-specific fCNVprot gain/loss
Tab 22			Supplementary Table 2l	List of subtype-specific lipid molecules (MWW scores > 0.5)
Tab 23			Supplementary Table 2m	Lipid subclasses, cellular components and functions
Tab 24	Supplementary Table 3: Analysis of acetylation of metabolic and nuclear proteins in GBM samples	a, List of the metabolic proteins differentially expressed between GPM and MTC. Log2(fold-change) and p-value are reported (two-sided MWW test). b, List of biological pathways significantly enriched by the metabolic proteins differentially expressed between GPM and MTC. Odds ratio and p-value are reported (Fisher’s exact test). c, List of the outlier acetylated metabolic proteins in GPM and MTC a…	Supplementary Table 3a	List of the metabolic proteins differentially expressed between GPM and MTC
Tab 25			Supplementary Table 3b	List of biological pathways significantly enriched by the metabolic proteins differentially expressed between GPM and MTC
Tab 26			Supplementary Table 3c	List of the outlier acetylated metabolic proteins in GPM and MTC and relative pathway enrichment
Tab 27			Supplementary Table 3d	List of the nuclear proteins differentially acetylated between high-acetylation and low-acetylation PPR
Tab 28			Supplementary Table 3e	Comparative analysis of global nuclear protein and acetyl site abundance between high-acetylation and low-acetylation PPR
Tab 29	Supplementary Table 4: DDR/RS phosphorylation sites significantly enriched in PPR GBM subtype	Log2(fold-change) and p-value are reported (two-sided MWW test).	Supplementary Table 4	DDR/RS phosphorylation sites significantly enriched in PPR GBM subtype
Tab 30	Supplementary Table 5: Analysis of phosphorylation and SPHINKS/MK of GBM samples	a, Ranked lists of phospho-sites in each GBM subtype (two-sided MWW test). b, List of the outlier phosphorylated proteins in each GBM subtype. p-value are reported (BlackSheep). c, List of biological pathways significantly enriched by outlier phosphorylated proteins in each GBM subtype. Odds ratio and p-value are reported (Fisher’s exact test). d, List of the most active kinases from SPHINKS and …	Supplementary Table 5a	Ranked lists of phospho-sites in each GBM subtype
Tab 31			Supplementary Table 5b	List of the outlier phosphorylated proteins in each GBM subtype
Tab 32			Supplementary Table 5c	Biological pathways significantly enriched by outlier phosphorylated proteins in each GBM subtype
Tab 33			Supplementary Table 5d	Most active kinases from SPHINKS/MK approach and the five phosphorylation sites with the highest SVM probability score in each GBM subtype
Tab 34			Supplementary Table 5e	Subtype-specific master kinases from SPHINKS/MK approach with corresponding MWW scores from protein and gene ranked lists from CPTAC, single cells and PDOs.
Tab 35	Supplementary Table 6: Multi-omics data analysis of functional subtypes of CPTAC-PG	a, Transcriptome and proteome-derived enrichment scores of each CPTAC-PG subtype (ssMWW-GST). b, List of the highest 150 scoring genes of the ranked lists of each PG subtype (two-sided MWW test). c, List of biological pathways significantly enriched by the highest 150 scoring genes of the ranked lists of each PG subtype. Odds ratio and p-value are reported (Fisher’s exact test). d, List of the hi…	Supplementary Table 6a	Transcriptome and proteome-derived enrichment scores of each CPTAC-PG subtype.
Tab 36			Supplementary Table 6b	List of the highest 150 scoring genes of the ranked lists of each PG subtype.
Tab 37			Supplementary Table 6c	Biological pathways significantly enriched by the highest 150 scoring genes of the ranked lists of each PG subtype.
Tab 38			Supplementary Table 6d	List of the highest 150 scoring proteins of the ranked lists of each PG subtype.
Tab 39			Supplementary Table 6e	Biological pathways significantly enriched by the highest 150 scoring proteins of the ranked lists of each PG subtype.
Tab 40			Supplementary Table 6f	List of the highest 150 scoring phosphorylation sites of the ranked lists of each PG subtype.
Tab 41			Supplementary Table 6g	Biological pathways significantly enriched by the highest 150 scoring phosphorylation sites of the ranked lists of each PG subtype.
Tab 42			Supplementary Table 6h	List of the highest 150 scoring proteins of the ranked lists of each low-grade PG subtype.
Tab 43			Supplementary Table 6i	Biological pathways significantly enriched by the highest 150 scoring proteins of the ranked lists of each low-grade PG subtype.
Tab 44			Supplementary Table 6cj	List of the highest 150 scoring proteins of the ranked lists of each high-grade PG subtype.
Tab 45			Supplementary Table 6k	Biological pathways significantly enriched by the highest 150 scoring proteins of the ranked lists of each high-grade PG subtype.
Tab 46	Supplementary Table 7: Multi-omics data analysis of functional subtypes of CTAC-BRCA, CPTAC-LSCC, TCGA-BRCA, METABRIC-BRCA and TCGA-LUSC.	a, Transcriptome and proteome-derived enrichment scores of each CPTAC-BRCA subtype (ssMWW-GST). b, List of the highest 150 scoring genes of the ranked lists of each CTAC-BRCA subtype (two-sided MWW test). c, List of biological pathways significantly enriched by the highest 150 scoring genes of the ranked lists of each CPTAC-BRCA subtype. Odds ratio and p-value are reported (Fisher’s exact test). …	Supplementary Table 7a	Transcriptome and proteome-derived enrichment scores of each CPTAC-BRCA subtype.
Tab 47			Supplementary Table 7b	List of the highest 150 scoring genes of the ranked lists of each CTAC-BRCA subtype
Tab 48			Supplementary Table 7c	Biological pathways significantly enriched by the highest 150 scoring genes of the ranked lists of each CPTAC-BRCA subtype
Tab 49			Supplementary Table 7d	List of the highest 150 scoring proteins of the ranked lists of each CTAC-BRCA subtype
Tab 50			Supplementary Table 7e	Biological pathways significantly enriched by the highest 150 scoring proteins of the ranked lists of each CPTAC-BRCA subtype
Tab 51			Supplementary Table 7f	List of the highest 150 scoring phosphorylation sites of the ranked lists of each CTAC-BRCA subtype
Tab 52			Supplementary Table 7g	Biological pathways significantly enriched by the highest 150 scoring phosphorylation sites of the ranked lists of each CPTAC-BRCA subtype
Tab 53			Supplementary Table 7h	List of the highest 150 scoring genes of the ranked lists of each TCGA-BRCA subtype
Tab 54			Supplementary Table 7i	Biological pathways significantly enriched by the highest 150 scoring genes of the ranked lists of each TCGA-BRCA subtype
Tab 55			Supplementary Table 7j	List of the highest 150 scoring genes of the ranked lists of each METABRIC-BRCA subtype
Tab 56			Supplementary Table 7k	Biological pathways significantly enriched by the highest 150 scoring genes of the ranked lists of each METABRIC-BRCA subtype
Tab 57			Supplementary Table 7l	Transcriptome and proteome-derived enrichment scores of each CPTAC-LSCC subtype.
Tab 58			Supplementary Table 7m	List of the highest 150 scoring genes of the ranked lists of each CPTAC-LSCC subtype
Tab 59			Supplementary Table 7n	Biological pathways significantly enriched by the highest 150 scoring genes of the ranked lists of each CPTAC-LSCC subtype
Tab 60			Supplementary Table 7o	List of the highest 150 scoring proteins of the ranked lists of each CPTAC-LSCC subtype
Tab 61			Supplementary Table 7p	Biological pathways significantly enriched by the highest 150 scoring proteins of the ranked lists of each CPTAC-LSCC subtype
Tab 62			Supplementary Table 7q	List of the highest 150 scoring phosphorylation sites of the ranked lists of each CPTAC-LSCC subtype
Tab 63			Supplementary Table 7r	Biological pathways significantly enriched by the highest 150 scoring phosphorylation sites of the ranked lists of each CPTAC-LSCC subtype
Tab 64			Supplementary Table 7s	List of the highest 150 scoring genes of the ranked lists of each TCGA-LUSC subtype
Tab 65			Supplementary Table 7t	Biological pathways significantly enriched by the highest 150 scoring genes of the ranked lists of each TCGA-LUSC subtype
Tab 66	Supplementary Table 8: SPHINKS/MK analysis of PG samples	a, Most active kinases by SPHINKS/MK with corresponding MWW scores from subtype-specific protein and gene ranked lists from CPTAC-PG. Kinase activity, log2(fold-change) and p-value of the differential activity of each specific subtype when compared to the others are indicated (two-sided MWW test). b, List of the most active kinases by SPHINKS/MK and phosphorylation sites with the highest SPHINKS …	Supplementary Table 8a	Subtype-specific master kinases from SPHINKS/MK approach with corresponding MWW scores from protein and gene ranked lists from CPTAC-PG
Tab 67			Supplementary Table 8b	Most active kinases from SPHINKS/MK approach and the phosphorylation sites with the highest SVM probability score in each PG subtype
Tab 68	Supplementary Table 9: SPHINKS/MK analysis of BRCA samples	a, Most active kinases by SPHINKS/MK with corresponding MWW scores from subtype-specific protein and gene ranked lists from CPTAC-BRCA. Kinase activity, log2(fold-change) and p-value of the differential activity of each specific subtype when compared to the others are indicated (two-sided MWW test). b, List of the most active kinases by SPHINKS/MK and phosphorylation sites with the highest SPHINK…	Supplementary Table 9a	Subtype-specific master kinases from SPHINKS/MK approach with corresponding MWW scores from protein and gene ranked lists from CPTAC-BRCA
Tab 69			Supplementary Table 9b	Most active kinases from SPHINKS/MK approach and the phosphorylation sites with the highest SVM probability score in each BRCA subtype
Tab 70	Supplementary Table 10: SPHINKS/MK analysis of LSCC samples	a, Most active kinases by SPHINKS/MK with corresponding MWW scores from subtype-specific protein and gene ranked lists from CPTAC-LSCC (two-sided MWW test). Kinase activity, log2(fold-change) and p-value of the differential activity of each specific subtype when compared to the others are indicated. b, List of the most active kinases by SPHINKS/MK and phosphorylation sites with the highest SPHINK…	Supplementary Table 10a	Subtype-specific master kinases from SPHINKS/MK approach with corresponding MWW scores from protein and gene ranked lists from CPTAC-LSCC
Tab 71			Supplementary Table 10b	Most active kinases from SPHINKS/MK approach and the phosphorylation sites with the highest SVM probability score in each LSCC subtype
Tab 72	Supplementary Table 11: Datasets, features and performance of the probabilistic functional classifier	a, GBM training and test datasets. Number of tumors for each dataset and available platform are reported. b, List of subtype-specific features in frozen and FFPE models. For each feature, the coefficients are reported (multinomial regression model). c, Performance indices of the probabilistic functional classifier. Misclassification error, subtype-specific sensitivity, specificity and precision f…	Supplementary Table 11a	GBM training and test datasets
Tab 73			Supplementary Table 11b	List of subtype-specific features in frozen and FFPE model
Tab 74			Supplementary Table 11c	Misclassification error, sensitivity, specificity and precision of the probabilitic classifier
Tab 75	Supplementary Table 12: Clinical and molecular description of the GBM frozen/FFPE RNA-seq dataset	Age, gender, diagnosis, IDH status, type of tumor, Karnofsky performance status, type of surgery, survival information, the FFPE/Frozen classification derived from the probabilistic classifier, FGFR3-TACC3 fusion, MGMT promoter, pTERT, MDM2, CDK4, EGFR, ATRX, P53, chr10p/q, and chr7p/q status are reported.	Supplementary Table 12	Clinical and molecular description of the GBM frozen/FFPE RNA-seq dataset

## Sheet: Tab 2 - Supplementary Table 1a
Supplementary Table 1: Clinical and molecular description of sample datasets
Supplementary Table 1a: Molecular and clinical data of GBM samples from the CPTAC cohort
Tumor ID	Age (years at diagnosis)	Sex	IDH status	Diagnosis	RNAseq	Methylation	Proteomics	Lipidomics	Metabolomics	Acetylomics	Phosphoproteomics	CNV	SNF classification	TCGA classification	MNP DNA methylation classification	CPTAC multiomics classification
C3L-00104	58	Male	IDH-neg	GBM	yes	yes	yes	no	no	yes	yes	yes	Proliferative/progenitor	Proneural	RTK II	nmf1/proneural-like
C3L-00365	59	Female	IDH-neg	GBM	yes	yes	yes	yes	yes	yes	yes	yes	Proliferative/progenitor	Classical	RTK II	nmf3/classical-like
C3L-00674	45	Male	IDH-neg	GBM	yes	yes	yes	yes	yes	yes	yes	yes	Unclassified	Mesenchymal	MES	nmf1/proneural-like
C3L-00677	69	Female	IDH-neg	GBM	yes	yes	yes	yes	yes	yes	yes	yes	Mitochondrial	Proneural	MES	nmf1/proneural-like
C3L-01040	77	Male	IDH-neg	GBM	yes	yes	yes	no	no	yes	yes	yes	Neuronal	Classical	MES	nmf1/proneural-like
C3L-01043	59	Male	IDH-neg	GBM	yes	yes	yes	yes	yes	yes	yes	yes	Glycolytic/plurimetabolic	Mesenchymal	MES	nmf2/mesenchymal-like
C3L-01045	73	Female	IDH-neg	GBM	yes	yes	yes	yes	yes	yes	yes	yes	Proliferative/progenitor	Mesenchymal	RTK II	nmf3/classical-like
C3L-01046	50	Male	IDH-neg	GBM	yes	yes	yes	no	no	yes	yes	yes	Glycolytic/plurimetabolic	Mesenchymal	MES	nmf2/mesenchymal-like
C3L-01048	60	Male	IDH-neg	GBM	yes	yes	yes	yes	yes	yes	yes	yes	Proliferative/progenitor	Classical	RTK II	nmf3/classical-like
C3L-01049	46	Male	IDH-neg	GBM	yes	yes	yes	yes	yes	yes	yes	yes	Glycolytic/plurimetabolic	Mesenchymal	MES	nmf2/mesenchymal-like
C3L-01061	66	Male	IDH-neg	GBM	yes	yes	yes	no	no	yes	yes	yes	Proliferative/progenitor	Classical	RTK II	nmf3/classical-like
C3L-01142	42	Female	IDH-neg	GBM	yes	yes	yes	no	no	yes	yes	yes	Glycolytic/plurimetabolic	Mesenchymal	MES	nmf2/mesenchymal-like
C3L-01146	59	Male	IDH-neg	GBM	yes	no	yes	no	no	yes	yes	yes	Neuronal	Proneural	NA	nmf2/mesenchymal-like
C3L-01149	48	Male	IDH-neg	GBM	yes	yes	yes	yes	yes	yes	yes	yes	Proliferative/progenitor	Proneural	RTK II	nmf3/classical-like
C3L-01154	51	Female	IDH-neg	GBM	yes	yes	yes	no	no	yes	yes	yes	Proliferative/progenitor	Classical	RTK II	nmf3/classical-like
C3L-01155	66	Male	IDH-neg	GBM	yes	yes	yes	no	no	yes	yes	yes	Neuronal	Classical	RTK II	nmf1/proneural-like
C3L-01156	57	Male	IDH-neg	GBM	yes	yes	yes	no	no	yes	yes	yes	Proliferative/progenitor	Classical	RTK II	nmf1/proneural-like
C3L-01157	66	Female	IDH-neg	GBM	yes	yes	yes	yes	yes	yes	yes	yes	Neuronal	Proneural	RTK II	nmf1/proneural-like
C3L-01327	74	Male	IDH-neg	GBM	yes	yes	yes	no	no	yes	yes	yes	Proliferative/progenitor	Classical	RTK II	nmf3/classical-like
C3L-01834	68	Female	IDH-neg	GBM	yes	yes	yes	no	no	yes	yes	no	Mitochondrial	Proneural	MES	NA
C3L-01887	48	Male	IDH-neg	GBM	yes	yes	yes	yes	yes	yes	yes	yes	Proliferative/progenitor	Classical	MES	nmf1/proneural-like
C3L-02465	50	Male	IDH-neg	GBM	yes	yes	yes	yes	yes	yes	yes	yes	Unclassified	Mesenchymal	MES	nmf2/mesenchymal-like
C3L-02504	71	Male	IDH-neg	GBM	yes	yes	yes	yes	yes	yes	yes	yes	Mitochondrial	Proneural	RTK I	nmf3/classical-like
C3L-02542	58	Female	IDH-neg	GBM	yes	yes	yes	yes	yes	yes	yes	yes	Proliferative/progenitor	Proneural	RTK I	nmf3/classical-like
C3L-02642	77	Male	IDH-neg	GBM	yes	yes	yes	yes	yes	yes	yes	yes	Neuronal	Classical	MES	nmf1/proneural-like
C3L-02704	54	Male	IDH-neg	GBM	yes	yes	yes	yes	yes	yes	yes	yes	Proliferative/progenitor	Mesenchymal	MES	nmf2/mesenchymal-like
C3L-02705	60	Male	IDH-neg	GBM	yes	yes	yes	yes	yes	yes	yes	yes	Neuronal	Mesenchymal	MES	nmf2/mesenchymal-like
C3L-02707	58	Male	IDH-neg	GBM	yes	yes	yes	yes	yes	yes	yes	yes	Neuronal	Classical	RTK II	nmf3/classical-like
C3L-02955	76	Female	IDH-neg	GBM	yes	yes	yes	no	no	yes	yes	yes	Glycolytic/plurimetabolic	Mesenchymal	MES	nmf1/proneural-like
C3L-02970	58	Male	IDH-neg	GBM	yes	yes	yes	yes	yes	yes	yes	yes	Proliferative/progenitor	Proneural	RTK II	nmf3/classical-like
C3L-03260	75	Female	IDH-neg	GBM	yes	yes	yes	no	no	yes	yes	yes	Proliferative/progenitor	Proneural	RTK I	nmf1/proneural-like
C3L-03266	61	Female	IDH-neg	GBM	yes	yes	yes	yes	yes	yes	yes	yes	Proliferative/progenitor	Classical	RTK II	nmf3/classical-like
C3L-03387	70	Male	IDH-neg	GBM	yes	yes	yes	no	no	yes	yes	yes	Neuronal	Classical	RTK II	nmf1/proneural-like
C3L-03392	50	Female	IDH-neg	GBM	yes	yes	yes	no	no	yes	yes	yes	Glycolytic/plurimetabolic	Mesenchymal	MES	nmf2/mesenchymal-like
C3L-03400	38	Female	IDH-neg	GBM	yes	yes	yes	no	no	yes	yes	yes	Glycolytic/plurimetabolic	Mesenchymal	MES	nmf2/mesenchymal-like
C3L-03405	59	Male	IDH-neg	GBM	yes	yes	yes	no	no	yes	yes	yes	Proliferative/progenitor	Proneural	RTK II	nmf3/classical-like
C3L-03407	57	Female	IDH-neg	GBM	yes	yes	yes	yes	yes	yes	yes	yes	Glycolytic/plurimetabolic	Mesenchymal	MES	nmf2/mesenchymal-like
C3L-03681	62	Female	IDH-neg	GBM	yes	yes	yes	yes	yes	yes	yes	yes	Mitochondrial	Classical	MES	nmf2/mesenchymal-like
C3L-03727	71	Female	IDH-neg	GBM	yes	yes	yes	yes	yes	yes	yes	no	Unclassified	Mesenchymal	RTK II	nmf3/classical-like
C3L-03728	80	Female	IDH-neg	GBM	yes	yes	yes	yes	yes	yes	yes	yes	Neuronal	Proneural	MES	nmf2/mesenchymal-like
C3L-03744	75	Male	IDH-neg	GBM	yes	yes	yes	no	no	yes	yes	yes	Mitochondrial	Mesenchymal	MES	nmf2/mesenchymal-like
C3L-03748	64	Female	IDH-neg	GBM	yes	yes	yes	yes	yes	yes	yes	yes	Glycolytic/plurimetabolic	Mesenchymal	RTK II	nmf2/mesenchymal-like
C3L-03968	60	Female	IDH-neg	GBM	yes	yes	yes	no	no	yes	yes	no	Unclassified	Proneural	MID	nmf3/classical-like
C3L-04084	63	Female	IDH-neg	GBM	yes	yes	yes	yes	yes	yes	yes	yes	Proliferative/progenitor	Classical	RTK II	nmf3/classical-like
C3N-00661	49	Male	IDH-neg	GBM	yes	yes	yes	yes	yes	yes	yes	yes	Mitochondrial	Mesenchymal	MES	nmf2/mesenchymal-like
C3N-00662	77	Female	IDH-neg	GBM	yes	yes	yes	yes	yes	yes	yes	yes	Proliferative/progenitor	Proneural	MES	nmf3/classical-like
C3N-00665	65	Female	IDH-neg	GBM	yes	yes	yes	yes	yes	yes	yes	yes	Unclassified	Mesenchymal	MES	nmf2/mesenchymal-like
C3N-01192	60	Female	IDH-neg	GBM	yes	yes	yes	yes	yes	yes	yes	yes	Mitochondrial	Mesenchymal	MES	nmf2/mesenchymal-like
C3N-01196	67	Male	IDH-neg	GBM	yes	yes	yes	yes	yes	yes	yes	yes	Proliferative/progenitor	Classical	RTK II	nmf3/classical-like
C3N-01334	64	Female	IDH-neg	GBM	yes	yes	yes	yes	yes	yes	yes	yes	Neuronal	Classical	MES	nmf1/proneural-like
C3N-01364	34	Female	IDH-neg	GBM	yes	yes	yes	yes	yes	yes	yes	yes	Mitochondrial	Mesenchymal	MES	nmf2/mesenchymal-like
C3N-01366	63	Male	IDH-neg	GBM	yes	yes	yes	yes	yes	yes	yes	yes	Proliferative/progenitor	Mesenchymal	RTK II	nmf2/mesenchymal-like
C3N-01367	74	Male	IDH-neg	GBM	yes	yes	yes	no	no	yes	yes	yes	Unclassified	Mesenchymal	MES	nmf2/mesenchymal-like
C3N-01368	65	Male	IDH-neg	GBM	yes	yes	yes	yes	yes	yes	yes	yes	Proliferative/progenitor	Classical	MES	nmf3/classical-like
C3N-01369	57	Female	IDH-neg	GBM	yes	yes	yes	yes	yes	yes	yes	yes	Glycolytic/plurimetabolic	Mesenchymal	MES	nmf2/mesenchymal-like
C3N-01505	74	Male	IDH-neg	GBM	yes	yes	yes	yes	yes	yes	yes	yes	Glycolytic/plurimetabolic	Mesenchymal	MES	nmf2/mesenchymal-like
C3N-01515	73	Female	IDH-neg	GBM	yes	yes	yes	yes	yes	yes	yes	yes	Glycolytic/plurimetabolic	Mesenchymal	MES	nmf2/mesenchymal-like
C3N-01517	49	Male	IDH-neg	GBM	yes	yes	yes	yes	yes	yes	yes	yes	Proliferative/progenitor	Classical	MES	nmf3/classical-like
C3N-01518	72	Female	IDH-neg	GBM	yes	yes	yes	yes	yes	yes	yes	yes	Mitochondrial	Mesenchymal	MES	nmf2/mesenchymal-like
C3N-01798	44	Male	IDH-neg	GBM	yes	yes	yes	yes	yes	yes	yes	yes	Neuronal	Proneural	RTK II	nmf1/proneural-like
C3N-01814	48	Female	IDH-neg	GBM	yes	yes	yes	yes	yes	yes	yes	yes	Proliferative/progenitor	Proneural	MES	nmf1/proneural-like
C3N-01815	71	Female	IDH-neg	GBM	yes	yes	yes	yes	yes	yes	yes	yes	Unclassified	Mesenchymal	MES	nmf2/mesenchymal-like
C3N-01816	53	Female	IDH-neg	GBM	yes	yes	yes	yes	yes	yes	yes	yes	Mitochondrial	Mesenchymal	MES	nmf2/mesenchymal-like
C3N-01818	60	Male	IDH-neg	GBM	yes	yes	yes	yes	yes	yes	yes	yes	Neuronal	Proneural	MES	nmf1/proneural-like
C3N-01851	47	Male	IDH-neg	GBM	yes	yes	yes	no	no	yes	yes	yes	Glycolytic/plurimetabolic	Proneural	MES	nmf2/mesenchymal-like
C3N-01852	59	Male	IDH-neg	GBM	yes	yes	yes	yes	yes	yes	yes	yes	Neuronal	Classical	RTK II	nmf3/classical-like
C3N-01856	66	Male	IDH-neg	GBM	yes	yes	yes	yes	yes	yes	yes	yes	Glycolytic/plurimetabolic	Mesenchymal	MES	nmf2/mesenchymal-like
C3N-01857	69	Female	IDH-neg	GBM	yes	yes	yes	no	no	yes	yes	yes	Proliferative/progenitor	Classical	MES	nmf1/proneural-like
C3N-02181	53	Female	IDH-neg	GBM	yes	yes	yes	yes	yes	yes	yes	yes	Glycolytic/plurimetabolic	Mesenchymal	MES	nmf2/mesenchymal-like
C3N-02183	63	Female	IDH-neg	GBM	yes	yes	yes	yes	yes	yes	yes	yes	Glycolytic/plurimetabolic	Mesenchymal	MES	nmf2/mesenchymal-like
C3N-02185	61	Female	IDH-neg	GBM	yes	yes	yes	yes	yes	yes	yes	yes	Neuronal	Proneural	MES	nmf1/proneural-like
C3N-02186	53	Male	IDH-neg	GBM	yes	yes	yes	yes	yes	yes	yes	yes	Neuronal	Proneural	RTK II	nmf1/proneural-like
C3N-02188	59	Male	IDH-neg	GBM	yes	yes	yes	yes	yes	yes	yes	yes	Glycolytic/plurimetabolic	Mesenchymal	MES	nmf3/classical-like
C3N-02190	53	Male	IDH-neg	GBM	yes	yes	yes	yes	yes	yes	yes	yes	Glycolytic/plurimetabolic	Mesenchymal	MES	nmf2/mesenchymal-like
C3N-02255	88	Male	IDH-neg	GBM	yes	yes	yes	yes	yes	yes	yes	yes	Proliferative/progenitor	Proneural	RTK I	nmf1/proneural-like
C3N-02256	65	Male	IDH-neg	GBM	yes	yes	yes	yes	yes	yes	yes	yes	Proliferative/progenitor	Proneural	RTK I	nmf1/proneural-like
C3N-02769	53	Male	IDH-neg	GBM	yes	yes	yes	yes	yes	yes	yes	yes	Neuronal	Mesenchymal	MES	nmf2/mesenchymal-like
C3N-02770	70	Male	IDH-neg	GBM	yes	yes	yes	yes	yes	yes	yes	yes	Neuronal	Proneural	RTK I	nmf1/proneural-like
C3N-02782	47	Female	IDH-neg	GBM	yes	yes	yes	yes	yes	yes	yes	yes	Mitochondrial	Classical	RTK II	nmf3/classical-like
C3N-02783	24	Female	IDH-neg	GBM	yes	yes	yes	yes	yes	yes	yes	yes	Neuronal	Proneural	MES	nmf1/proneural-like
C3N-02784	37	Male	IDH-neg	GBM	yes	yes	yes	yes	yes	yes	yes	yes	Glycolytic/plurimetabolic	Mesenchymal	MES	nmf2/mesenchymal-like
C3N-02785	69	Male	IDH-neg	GBM	yes	yes	yes	yes	yes	yes	yes	yes	Neuronal	Proneural	RTK II	nmf1/proneural-like
C3N-02786	39	Female	IDH-neg	GBM	yes	yes	yes	yes	yes	yes	yes	yes	Glycolytic/plurimetabolic	Mesenchymal	MES	nmf2/mesenchymal-like
C3N-02788	64	Male	IDH-neg	GBM	yes	yes	yes	yes	yes	yes	yes	yes	Neuronal	Proneural	RTK II	nmf1/proneural-like
C3N-03088	31	Female	IDH-neg	GBM	yes	yes	yes	yes	yes	yes	yes	yes	Neuronal	Proneural	MES	nmf1/proneural-like
C3N-03180	53	Male	IDH-neg	GBM	yes	no	yes	yes	yes	yes	yes	yes	Glycolytic/plurimetabolic	Mesenchymal	NA	nmf1/proneural-like
C3N-03182	47	Male	IDH-neg	GBM	yes	yes	yes	yes	yes	yes	yes	yes	Glycolytic/plurimetabolic	Mesenchymal	MES	nmf2/mesenchymal-like
C3N-03183	53	Male	IDH-neg	GBM	yes	yes	yes	yes	yes	yes	yes	yes	Mitochondrial	Mesenchymal	MES	nmf2/mesenchymal-like
C3N-03184	35	Male	IDH-neg	GBM	yes	yes	yes	yes	yes	yes	yes	yes	Proliferative/progenitor	Classical	RTK II	nmf3/classical-like
C3N-03186	54	Female	IDH-neg	GBM	yes	yes	yes	yes	yes	yes	yes	yes	Neuronal	Proneural	MES	nmf1/proneural-like
C3N-03188	54	Male	IDH-neg	GBM	yes	yes	yes	yes	yes	yes	yes	yes	Neuronal	Classical	MES	nmf1/proneural-like
C3N-03473	30	Female	IDH-neg	GBM	yes	yes	yes	no	no	yes	yes	yes	Proliferative/progenitor	Proneural	MID	nmf3/classical-like

## Sheet: Tab 3 - Supplementary Table 1b
Supplementary Table 1: Clinical and molecular description of sample datasets
Supplementary Table 1b: Molecular, clinical, demograpic and imaging-based data of GBM samples from the TCGA cohort
TCGA ID	Gender	Age (years at diagnosis)	Gene expression - Agilent	Infinium HumanMethylation27 BeadChip	Illumina Infinium Human Methylation 450 K	Core classification Garofano et al 2021	kNN classification Garofano et al 2021	MNP DNA methylation classification	TCGA classification	Tumor location - Parietal	Tumor location - Temporal	Tumor location - Frontal	PropNecro (Gutman et al 2013)	PropEdema (Gutman et al 2013)	DeepWM invasion (Jain et al 2014)	Volume enhancing over tumor core	Volume non-enhancing over tumor core	Volume edema over whole tumor
TCGA-02-0074	female	68	yes	yes	no	Undefined	GPM	RTK I	NA	not available	not available	not available	not available	not available	not available	not available	not available	not available
TCGA-02-0075	male	63	yes	yes	no	GPM	GPM	MES	Mesenchymal	high	low	low	not available	not available	not available	0.34729	0.65271	0.702714
TCGA-02-0102	male	42	yes	yes	no	Undefined	GPM	RTK II	NA	low	high	low	not available	not available	not available	0.83562	0.16438	0.904185
TCGA-02-0064	male	50	yes	yes	no	GPM	GPM	RTK II	Mesenchymal	low	high	low	not available	not available	not available	0.72597	0.27403	0.352002
TCGA-02-0116	male	51	yes	yes	no	Undefined	MTC	RTK II	NA	low	high	low	not available	not available	not available	0.95461	0.045388	0.450855
TCGA-02-0086	female	45	yes	yes	no	GPM	GPM	MES	Mesenchymal	low	low	high	not available	not available	not available	0.83161	0.16839	0.490817
TCGA-02-0113	female	43	yes	yes	no	MTC	MTC	MES	Classical	not available	not available	not available	not available	not available	not available	not available	not available	not available
TCGA-02-0069	female	31	yes	yes	no	Undefined	PPR	MID	NA	low	low	high	not available	not available	not available	0.24145	0.75855	0.520989
TCGA-02-0107	male	56	yes	yes	no	GPM	GPM	MES	Mesenchymal	not available	not available	not available	not available	not available	not available	not available	not available	not available
TCGA-02-0099	male	46	yes	yes	no	Undefined	GPM	RTK I	NA	not available	not available	not available	not available	not available	not available	not available	not available	not available
TCGA-02-0085	female	63	yes	yes	no	NEU	NEU	MES	Mesenchymal	low	low	high	not available	not available	not available	0.88507	0.11493	0.701093
TCGA-02-0083	female	59	yes	yes	no	MTC	MTC	RTK II	Classical	not available	not available	not available	not available	not available	not available	not available	not available	not available
TCGA-02-0001	female	44	yes	yes	no	NEU	NEU	MES	Mesenchymal	not available	not available	not available	not available	not available	not available	not available	not available	not available
TCGA-02-0034	male	60	yes	yes	no	GPM	GPM	MES	Mesenchymal	low	low	high	not available	not available	not available	0.63983	0.36017	0.543681
TCGA-02-0047	male	78	yes	yes	no	NEU	NEU	MID	Proneural	low	high	low	not available	not available	not available	0.80892	0.19108	0.720546
TCGA-02-0037	female	74	yes	yes	no	GPM	GPM	RTK II	Classical	high	low	low	not available	not available	not available	0.76684	0.23316	0.548831
TCGA-02-0052	male	49	yes	yes	no	MTC	MTC	RTK I	Proneural	not available	not available	not available	not available	not available	not available	not available	not available	not available
TCGA-02-0003	male	50	yes	yes	no	Undefined	MTC	RTK II	NA	not available	not available	not available	not available	not available	not available	not available	not available	not available
TCGA-02-0006	female	56	yes	yes	no	MTC	MTC	MES	Mesenchymal	low	high	low	not available	not available	not available	0.81232	0.18768	0.946599
TCGA-02-0007	female	40	yes	yes	no	MTC	MTC	RTK II	Proneural	not available	not available	not available	not available	not available	not available	not available	not available	not available
TCGA-02-0033	male	54	yes	yes	no	Undefined	GPM	MES	NA	high	low	low	not available	not available	not available	0.82875	0.17125	0.611704
TCGA-02-0038	female	48	yes	yes	no	MTC	MTC	RTK II	Classical	not available	not available	not available	not available	not available	not available	not available	not available	not available
TCGA-02-0046	male	61	yes	yes	no	Undefined	PPR	RTK II	NA	low	high	low	not available	not available	not available	0.89452	0.10548	0.722223
TCGA-02-0054	female	44	yes	yes	no	MTC	MTC	MES	Mesenchymal	low	high	low	not available	not available	not available	0.65826	0.34174	0.675061
TCGA-02-0055	female	62	yes	yes	no	Undefined	GPM	MES	NA	not available	not available	not available	not available	not available	not available	not available	not available	not available
TCGA-02-0057	female	66	yes	yes	no	Undefined	MTC	MES	NA	not available	not available	not available	not available	not available	not available	not available	not available	not available
TCGA-02-0060	female	66	yes	yes	no	NEU	NEU	MES	Proneural	not available	not available	not available	not available	not available	not available	not available	not available	not available
TCGA-02-0115	male	52	yes	yes	no	NEU	NEU	MES	Classical	not available	not available	not available	not available	not available	not available	not available	not available	not available
TCGA-02-0089	male	52	yes	yes	no	NEU	NEU	RTK II	Classical	not available	not available	not available	not available	not available	not available	not available	not available	not available
TCGA-06-0130	male	54	yes	yes	no	Undefined	GPM	MES	NA	low	low	high	not available	not available	not available	0.8096	0.1904	0.732783
TCGA-06-0169	male	68	yes	yes	no	Undefined	MTC	MES	NA	not available	not available	not available	not available	not available	not available	not available	not available	not available
TCGA-06-0145	female	53	yes	yes	no	Undefined	MTC	RTK II	NA	low	low	high	not available	not available	not available	0.69782	0.30218	0.381553
TCGA-02-0011	female	18	yes	yes	no	Undefined	MTC	MID	NA	low	low	low	not available	not available	not available	0.40729	0.59271	0.358318
TCGA-02-0021	female	43	yes	yes	no	Undefined	PPR	RTK II	NA	not available	not available	not available	not available	not available	not available	not available	not available	not available
TCGA-02-0024	male	35	yes	yes	no	Undefined	NEU	MID	NA	not available	not available	not available	not available	not available	not available	not available	not available	not available
TCGA-02-0027	female	33	yes	yes	no	NEU	NEU	RTK II	Classical	low	low	high	not available	not available	not available	0.61489	0.38511	0.633722
TCGA-02-0043	female	54	yes	yes	no	Undefined	PPR	RTK II	NA	not available	not available	not available	not available	not available	not available	not available	not available	not available
TCGA-06-0137	female	63	yes	yes	no	Undefined	MTC	RTK II	NA	low	high	low	06-33%	34-67%	None	0.87365	0.12635	0.694284
TCGA-06-0142	male	81	yes	yes	no	NEU	NEU	MES	Proneural	low	low	low	06-33%	06-33%	not available	0.85115	0.14885	0.546807
TCGA-06-0147	female	51	yes	yes	no	GPM	GPM	MES	Mesenchymal	not available	not available	not available	06-33%	34-67%	None	not available	not available	not available
TCGA-06-0141	male	62	yes	yes	no	GPM	GPM	MES	Mesenchymal	not available	not available	not available	not available	not available	not available	not available	not available	not available
TCGA-06-0125	female	63	yes	yes	yes	Undefined	Undefined	RTK II	NA	not available	not available	not available	not available	not available	not available	not available	not available	not available
TCGA-06-0143	male	58	yes	yes	no	GPM	GPM	RTK I	Mesenchymal	not available	not available	not available	34-67%	06-33%	Yes	not available	not available	not available
TCGA-06-0126	male	86	yes	yes	no	NEU	NEU	RTK II	Classical	not available	not available	not available	not available	not available	not available	not available	not available	not available
TCGA-06-0140	male	86	yes	yes	no	Undefined	GPM	MES	NA	not available	not available	not available	not available	not available	not available	not available	not available	not available
TCGA-06-0122	female	84	yes	yes	no	GPM	GPM	RTK II	Classical	low	low	low	01-05%	34-67%	Yes	0.96059	0.039407	0.720505
TCGA-06-0133	male	64	yes	yes	no	MTC	MTC	RTK II	Proneural	not available	not available	not available	06-33%	34-67%	Yes	not available	not available	not available
TCGA-06-0124	male	67	yes	yes	no	GPM	GPM	MES	Mesenchymal	not available	not available	not available	not available	not available	not available	not available	not available	not available
TCGA-02-0009	female	61	yes	yes	no	PPR	PPR	RTK II	Classical	high	low	low	not available	not available	not available	0.50075	0.49925	0.643489
TCGA-02-0071	male	53	yes	yes	no	GPM	GPM	RTK II	Classical	not available	not available	not available	not available	not available	not available	not available	not available	not available
TCGA-06-0139	male	40	yes	yes	no	Undefined	GPM	MES	NA	low	high	low	34-67%	06-33%	Yes	0.62458	0.37542	0.435504
TCGA-06-0240	male	57	yes	no	no	NEU	NEU	NA	Proneural	low	high	low	not available	not available	not available	0.95063	0.049367	0.511507
TCGA-06-0157	female	63	yes	no	no	PPR	PPR	NA	Classical	not available	not available	not available	not available	not available	not available	not available	not available	not available
TCGA-06-0174	male	54	yes	no	no	Undefined	PPR	NA	NA	not available	not available	not available	not available	not available	not available	not available	not available	not available
TCGA-06-0188	male	71	yes	no	no	Undefined	MTC	NA	NA	low	high	low	01-05%	06-33%	not available	0.9732	0.026801	0.895888
TCGA-06-0241	female	66	yes	no	no	PPR	PPR	NA	Proneural	not available	not available	not available	34-67%	06-33%	None	not available	not available	not available
TCGA-06-0150	male	45	yes	no	no	MTC	MTC	NA	Mesenchymal	not available	not available	not available	not available	not available	not available	not available	not available	not available
TCGA-06-0158	male	73	yes	no	no	Undefined	MTC	NA	NA	low	high	low	01-05%	Indeterminate	not available	0.96771	0.032293	0.777059
TCGA-06-0156	male	57	yes	no	no	Undefined	MTC	NA	NA	not available	not available	not available	not available	not available	not available	not available	not available	not available
TCGA-06-0185	male	54	yes	no	no	Undefined	MTC	NA	NA	low	high	low	06-33%	01-05%	Yes	0.54897	0.45103	0.483708
TCGA-06-0208	female	52	yes	no	no	MTC	MTC	NA	Classical	not available	not available	not available	not available	not available	not available	not available	not available	not available
TCGA-06-0138	male	43	yes	no	no	MTC	MTC	NA	Proneural	low	high	low	06-33%	34-67%	not available	0.63379	0.36621	0.654248
TCGA-06-0173	female	72	yes	no	no	Undefined	MTC	NA	NA	not available	not available	not available	06-33%	01-05%	Yes	not available	not available	not available
TCGA-06-0187	male	69	yes	no	no	PPR	PPR	NA	Classical	high	low	low	06-33%	06-33%	None	0.90271	0.097292	0.546153
TCGA-06-0210	female	72	yes	no	yes	Undefined	GPM	RTK II	NA	not available	not available	not available	06-33%	34-67%	not available	not available	not available	not available
TCGA-06-0201	female	51	yes	no	no	MTC	MTC	NA	Mesenchymal	not available	not available	not available	not available	not available	not available	not available	not available	not available
TCGA-06-0189	male	55	yes	no	no	Undefined	GPM	NA	NA	not available	not available	not available	not available	not available	Yes	not available	not available	not available
TCGA-06-0211	male	47	yes	no	yes	Undefined	PPR	RTK II	NA	not available	not available	not available	not available	not available	not available	not available	not available	not available
TCGA-06-0132	male	49	yes	no	no	NEU	NEU	NA	Mesenchymal	not available	not available	not available	06-33%	06-33%	Yes	not available	not available	not available
TCGA-06-0151	female	32	yes	no	no	MTC	MTC	NA	Mesenchymal	not available	not available	not available	not available	not available	not available	not available	not available	not available
TCGA-06-0148	male	76	yes	yes	no	PPR	PPR	RTK II	Classical	not available	not available	not available	06-33%	34-67%	not available	not available	not available	not available
TCGA-06-0160	female	56	yes	no	no	NEU	NEU	NA	Proneural	not available	not available	not available	not available	not available	not available	not available	not available	not available
TCGA-06-0190	male	62	yes	no	yes	GPM	GPM	MES	Mesenchymal	high	low	low	not available	not available	Yes	0.85816	0.14184	0.75905
TCGA-06-0214	male	66	yes	no	no	MTC	MTC	NA	Classical	not available	not available	not available	not available	not available	not available	not available	not available	not available
TCGA-06-0171	male	65	yes	no	yes	MTC	MTC	MES	Proneural	not available	not available	not available	not available	not available	not available	not available	not available	not available
TCGA-06-0159	male	74	yes	no	no	MTC	MTC	NA	Mesenchymal	not available	not available	not available	not available	not available	not available	not available	not available	not available
TCGA-06-0154	male	54	yes	no	no	GPM	GPM	NA	Mesenchymal	low	low	high	06-33%	34-67%	not available	0.77561	0.22439	0.706326
TCGA-06-0166	male	51	yes	no	no	Undefined	MTC	NA	NA	not available	not available	not available	06-33%	34-67%	Yes	not available	not available	not available
TCGA-06-0176	male	35	yes	no	no	Undefined	Undefined	NA	NA	low	low	high	not available	not available	not available	0.55614	0.44386	0.587145
TCGA-06-0219	male	67	yes	no	no	MTC	MTC	NA	Proneural	not available	not available	not available	not available	not available	not available	not available	not available	not available
TCGA-06-0195	male	63	yes	no	no	MTC	MTC	NA	Proneural	not available	not available	not available	not available	not available	not available	not available	not available	not available
TCGA-06-0209	male	76	yes	no	no	MTC	MTC	NA	Mesenchymal	not available	not available	not available	not available	not available	not available	not available	not available	not available
TCGA-06-0168	female	59	yes	no	no	NEU	NEU	NA	Mesenchymal	not available	not available	not available	06-33%	06-33%	None	not available	not available	not available
TCGA-06-0184	male	63	yes	no	no	MTC	MTC	NA	Classical	low	low	high	06-33%	06-33%	Yes	0.74979	0.25021	0.452036
TCGA-06-0237	female	75	yes	no	no	MTC	MTC	NA	Proneural	not available	not available	not available	01-05%	06-33%	None	not available	not available	not available
TCGA-06-0213	female	55	yes	no	no	MTC	MTC	NA	Mesenchymal	not available	not available	not available	34-67%	01-05%	None	not available	not available	not available
TCGA-06-0165	male	52	yes	no	no	NEU	NEU	NA	Proneural	not available	not available	not available	06-33%	01-05%	not available	not available	not available	not available
TCGA-06-0167	male	44	yes	no	no	NEU	NEU	NA	Proneural	not available	not available	not available	not available	not available	not available	not available	not available	not available
TCGA-06-0178	male	39	yes	no	no	MTC	MTC	NA	Proneural	not available	not available	not available	not available	not available	not available	not available	not available	not available
TCGA-06-0197	female	66	yes	no	no	Undefined	GPM	NA	NA	not available	not available	not available	not available	not available	not available	not available	not available	not available
TCGA-06-0221	male	31	yes	no	yes	MTC	MTC	RTK II	Proneural	not available	not available	not available	not available	not available	not available	not available	not available	not available
TCGA-06-0206	male	40	yes	no	no	Undefined	MTC	NA	NA	not available	not available	not available	not available	not available	not available	not available	not available	not available
TCGA-02-0269	male	69	yes	no	no	Undefined	MTC	NA	NA	not available	not available	not available	not available	not available	not available	not available	not available	not available
TCGA-02-0337	male	48	yes	no	no	GPM	GPM	NA	Proneural	not available	not available	not available	not available	not available	not available	not available	not available	not available
TCGA-02-0446	male	61	yes	no	no	NEU	NEU	NA	Proneural	not available	not available	not available	not available	not available	not available	not available	not available	not available
TCGA-06-0177	male	64	yes	no	no	Undefined	Undefined	NA	NA	low	high	low	not available	not available	not available	0.49655	0.50345	0.217148
TCGA-06-0410	female	76	yes	no	no	PPR	PPR	NA	Proneural	not available	not available	not available	not available	not available	not available	not available	not available	not available
TCGA-08-0514	female	69	yes	no	no	Undefined	PPR	NA	NA	not available	not available	not available	06-33%	06-33%	not available	not available	not available	not available
TCGA-08-0525	male	52	yes	no	no	GPM	GPM	NA	Classical	not available	not available	not available	not available	not available	not available	not available	not available	not available
TCGA-02-0271	male	26	yes	no	no	Undefined	PPR	NA	NA	not available	not available	not available	not available	not available	not available	not available	not available	not available
TCGA-02-0325	male	61	yes	no	no	Undefined	NEU	NA	NA	not available	not available	not available	not available	not available	not available	not available	not available	not available
TCGA-02-0338	male	41	yes	no	no	PPR	PPR	NA	Proneural	not available	not available	not available	not available	not available	not available	not available	not available	not available
TCGA-02-0451	female	62	yes	no	no	Undefined	NEU	NA	NA	not available	not available	not available	not available	not available	not available	not available	not available	not available
TCGA-06-0179	male	64	yes	no	no	MTC	MTC	NA	Mesenchymal	low	high	low	34-67%	06-33%	None	0.65965	0.34035	0.359922
TCGA-06-0412	female	56	yes	no	no	Undefined	Undefined	NA	NA	not available	not available	not available	not available	not available	not available	not available	not available	not available
TCGA-08-0516	male	14	yes	no	no	Undefined	NEU	NA	NA	not available	not available	not available	06-33%	34-67%	not available	not available	not available	not available
TCGA-08-0529	female	56	yes	no	no	PPR	PPR	NA	Classical	not available	not available	not available	06-33%	34-67%	None	not available	not available	not available
TCGA-02-0106	male	54	yes	no	no	PPR	PPR	NA	Mesenchymal	low	low	low	not available	not available	not available	0.78789	0.21211	0.35754
TCGA-02-0281	female	78	yes	no	no	PPR	PPR	NA	Proneural	not available	not available	not available	not available	not available	not available	not available	not available	not available
TCGA-02-0326	female	82	yes	no	no	Undefined	Undefined	NA	NA	not available	not available	not available	not available	not available	not available	not available	not available	not available
TCGA-08-0531	male	64	yes	no	no	MTC	MTC	NA	Classical	not available	not available	not available	not available	not available	not available	not available	not available	not available
TCGA-02-0111	male	57	yes	no	no	Undefined	GPM	NA	NA	not available	not available	not available	not available	not available	not available	not available	not available	not available
TCGA-02-0285	female	50	yes	no	no	Undefined	MTC	NA	NA	not available	not available	not available	not available	not available	not available	not available	not available	not available
TCGA-02-0422	male	50	yes	no	no	MTC	MTC	NA	Classical	not available	not available	not available	not available	not available	not available	not available	not available	not available
TCGA-06-0194	female	37	yes	no	no	GPM	GPM	NA	Mesenchymal	not available	not available	not available	not available	not available	not available	not available	not available	not available
TCGA-06-0414	male	63	yes	no	no	Undefined	PPR	NA	NA	not available	not available	not available	not available	not available	not available	not available	not available	not available
TCGA-08-0518	female	60	yes	no	no	PPR	PPR	NA	Classical	not available	not available	not available	06-33%	34-67%	not available	not available	not available	not available
TCGA-02-0289	male	57	yes	no	no	Undefined	MTC	NA	NA	not available	not available	not available	not available	not available	not available	not available	not available	not available
TCGA-02-0330	female	51	yes	no	no	Undefined	GPM	NA	NA	not available	not available	not available	not available	not available	not available	not available	not available	not available
TCGA-02-0339	male	67	yes	no	no	Undefined	PPR	NA	NA	not available	not available	not available	not available	not available	not available	not available	not available	not available
TCGA-02-0456	female	67	yes	no	no	MTC	MTC	NA	Mesenchymal	not available	not available	not available	not available	not available	not available	not available	not available	not available
TCGA-06-0182	male	76	yes	no	no	MTC	MTC	NA	Classical	low	high	low	not available	not available	not available	0.86079	0.13921	0.731625
TCGA-06-0413	female	77	yes	no	no	Undefined	NEU	NA	NA	not available	not available	not available	not available	not available	not available	not available	not available	not available
TCGA-02-0430	female	67	yes	no	no	PPR	PPR	NA	Classical	not available	not available	not available	not available	not available	not available	not available	not available	not available
TCGA-06-0149	female	74	yes	no	no	Undefined	MTC	NA	NA	low	high	low	01-05%	06-33%	Yes	0.80123	0.19877	0.872268
TCGA-06-0394	male	51	yes	no	no	Undefined	GPM	NA	NA	not available	not available	not available	not available	not available	not available	not available	not available	not available
TCGA-08-0509	male	63	yes	no	no	GPM	GPM	NA	Mesenchymal	low	low	high	01-05%	34-67%	not available	0.79011	0.20989	0.642637
TCGA-08-0520	male	70	yes	no	no	MTC	MTC	NA	Classical	low	high	low	34-67%	06-33%	not available	0.62316	0.37684	0.366736
TCGA-02-0290	male	49	yes	no	no	MTC	MTC	NA	Mesenchymal	not available	not available	not available	not available	not available	not available	not available	not available	not available
TCGA-08-0521	male	17	yes	no	no	Undefined	NEU	NA	NA	not available	not available	not available	01-05%	01-05%	Yes	not available	not available	not available
TCGA-02-0260	male	54	yes	no	no	MTC	MTC	NA	Classical	not available	not available	not available	not available	not available	not available	not available	not available	not available
TCGA-02-0317	male	40	yes	no	no	MTC	MTC	NA	Classical	not available	not available	not available	not available	not available	not available	not available	not available	not available
TCGA-02-0333	female	77	yes	no	no	Undefined	MTC	NA	NA	not available	not available	not available	not available	not available	not available	not available	not available	not available
TCGA-02-0439	female	70	yes	no	no	Undefined	Undefined	NA	NA	not available	not available	not available	not available	not available	not available	not available	not available	not available
TCGA-06-0164	male	47	yes	no	no	Undefined	GPM	NA	NA	high	low	low	34-67%	34-67%	None	0.53337	0.46663	0.66171
TCGA-06-0402	male	71	yes	no	no	PPR	PPR	NA	Classical	not available	not available	not available	not available	not available	not available	not available	not available	not available
TCGA-08-0511	male	69	yes	no	no	NEU	NEU	NA	Classical	not available	not available	not available	06-33%	34-67%	not available	not available	not available	not available
TCGA-08-0522	male	61	yes	no	no	GPM	GPM	NA	Mesenchymal	high	low	low	01-05%	06-33%	not available	0.92539	0.074611	0.416753
TCGA-02-0266	male	14	yes	no	no	MTC	MTC	NA	Mesenchymal	not available	not available	not available	not available	not available	not available	not available	not available	not available
TCGA-02-0321	male	74	yes	no	no	MTC	MTC	NA	Proneural	not available	not available	not available	not available	not available	not available	not available	not available	not available
TCGA-02-0332	female	46	yes	no	no	MTC	MTC	NA	Proneural	not available	not available	not available	not available	not available	not available	not available	not available	not available
TCGA-02-0079	male	58	yes	no	no	Undefined	GPM	NA	NA	not available	not available	not available	not available	not available	not available	not available	not available	not available
TCGA-06-0127	male	67	yes	no	no	NEU	NEU	NA	Classical	not available	not available	not available	06-33%	06-33%	Yes	not available	not available	not available
TCGA-06-0162	female	47	yes	no	no	MTC	MTC	NA	Proneural	low	low	low	01-05%	06-33%	not available	0.84612	0.15388	0.31231
TCGA-06-0397	female	57	yes	no	no	GPM	GPM	NA	Mesenchymal	not available	not available	not available	not available	not available	not available	not available	not available	not available
TCGA-08-0510	male	75	yes	no	no	GPM	GPM	NA	Classical	not available	not available	not available	06-33%	34-67%	not available	not available	not available	not available
TCGA-02-0440	male	62	yes	no	no	Undefined	PPR	NA	NA	not available	not available	not available	not available	not available	not available	not available	not available	not available
TCGA-06-0175	male	70	yes	no	no	Undefined	Undefined	NA	NA	not available	not available	not available	not available	not available	not available	not available	not available	not available
TCGA-06-0409	male	43	yes	no	no	GPM	GPM	NA	Mesenchymal	not available	not available	not available	not available	not available	not available	not available	not available	not available
TCGA-08-0512	male	48	yes	no	no	Undefined	GPM	NA	NA	low	low	high	06-33%	34-67%	not available	0.92402	0.075979	0.793381
TCGA-08-0524	female	17	yes	no	no	PPR	PPR	NA	Proneural	not available	not available	not available	06-33%	01-05%	Yes	not available	not available	not available
TCGA-08-0375	female	51	yes	no	no	MTC	MTC	NA	Classical	not available	not available	not available	not available	not available	not available	not available	not available	not available
TCGA-02-0324	female	69	yes	no	no	MTC	MTC	NA	Proneural	not available	not available	not available	not available	not available	not available	not available	not available	not available
TCGA-06-0645	female	56	yes	no	no	GPM	GPM	NA	Mesenchymal	not available	not available	not available	06-33%	34-67%	not available	not available	not available	not available
TCGA-06-0646	male	61	yes	no	no	Undefined	Undefined	NA	NA	low	high	low	not available	not available	not available	0.94109	0.05891	0.769142
TCGA-06-0648	male	78	yes	no	no	Undefined	NEU	NA	NA	not available	not available	not available	01-05%	34-67%	Yes	not available	not available	not available
TCGA-08-0345	female	71	yes	no	no	GPM	GPM	NA	Proneural	not available	not available	not available	not available	not available	not available	not available	not available	not available
TCGA-08-0349	male	46	yes	no	no	Undefined	Undefined	NA	NA	not available	not available	not available	not available	not available	not available	not available	not available	not available
TCGA-08-0352	male	79	yes	no	no	GPM	GPM	NA	Mesenchymal	not available	not available	not available	06-33%	06-33%	Yes	not available	not available	not available
TCGA-08-0358	male	50	yes	no	no	MTC	MTC	NA	Classical	not available	not available	not available	06-33%	06-33%	None	not available	not available	not available
TCGA-08-0373	male	69	yes	no	no	GPM	GPM	NA	Mesenchymal	not available	not available	not available	not available	not available	not available	not available	not available	not available
TCGA-08-0386	male	74	yes	no	no	Undefined	MTC	NA	NA	not available	not available	not available	not available	not available	not available	not available	not available	not available
TCGA-12-0615	female	78	yes	no	no	MTC	MTC	NA	Classical	not available	not available	not available	not available	not available	not available	not available	not available	not available
TCGA-12-0616	female	36	yes	no	no	MTC	MTC	NA	Proneural	low	high	low	not available	not available	not available	0.83935	0.16065	0.305021
TCGA-02-0004	male	59	yes	no	no	GPM	GPM	NA	Mesenchymal	not available	not available	not available	not available	not available	not available	not available	not available	not available
TCGA-02-0048	male	80	yes	no	no	PPR	PPR	NA	Proneural	not available	not available	not available	not available	not available	not available	not available	not available	not available
TCGA-08-0245	female	31	yes	no	no	PPR	PPR	NA	Proneural	not available	not available	not available	not available	not available	not available	not available	not available	not available
TCGA-08-0353	male	58	yes	no	no	MTC	MTC	NA	Proneural	not available	not available	not available	06-33%	34-67%	Yes	not available	not available	not available
TCGA-08-0380	female	74	yes	no	no	MTC	MTC	NA	Classical	not available	not available	not available	34-67%	34-67%	not available	not available	not available	not available
TCGA-02-0051	male	43	yes	no	no	PPR	PPR	NA	Mesenchymal	not available	not available	not available	not available	not available	not available	not available	not available	not available
TCGA-08-0246	female	57	yes	no	no	MTC	MTC	NA	Classical	not available	not available	not available	06-33%	01-05%	not available	not available	not available	not available
TCGA-08-0354	female	52	yes	no	no	MTC	MTC	NA	Classical	not available	not available	not available	34-67%	01-05%	Yes	not available	not available	not available
TCGA-02-0015	male	50	yes	no	no	MTC	MTC	NA	Mesenchymal	not available	not available	not available	not available	not available	not available	not available	not available	not available
TCGA-02-0059	female	68	yes	no	no	Undefined	GPM	NA	NA	high	low	low	not available	not available	not available	0.73399	0.26601	0.378417
TCGA-08-0355	female	30	yes	no	no	Undefined	MTC	NA	NA	low	high	low	06-33%	34-67%	None	0.85953	0.14047	0.69324
TCGA-08-0385	male	71	yes	no	no	Undefined	MTC	NA	NA	low	high	low	06-33%	01-05%	Yes	0.74061	0.25939	0.258687
TCGA-02-0016	male	50	yes	no	no	MTC	MTC	NA	Classical	not available	not available	not available	not available	not available	not available	not available	not available	not available
TCGA-02-0068	male	57	yes	no	no	Undefined	MTC	NA	NA	low	high	low	not available	not available	not available	0.52472	0.47528	0.747624
TCGA-08-0346	male	69	yes	no	no	Undefined	GPM	NA	NA	not available	not available	not available	not available	not available	not available	not available	not available	not available
TCGA-08-0356	female	60	yes	no	no	MTC	MTC	NA	Classical	low	high	low	06-33%	34-67%	Yes	0.72063	0.27937	0.460013
TCGA-08-0389	male	59	yes	no	no	PPR	PPR	NA	Proneural	low	high	low	34-67%	06-33%	None	0.65892	0.34108	0.721978
TCGA-02-0023	female	38	yes	no	no	MTC	MTC	NA	Classical	not available	not available	not available	not available	not available	not available	not available	not available	not available
TCGA-02-0070	male	71	yes	no	no	Undefined	MTC	NA	NA	low	low	high	not available	not available	not available	0.73946	0.26054	0.678466
TCGA-08-0347	male	50	yes	no	no	Undefined	NEU	NA	NA	not available	not available	not available	not available	not available	not available	not available	not available	not available
TCGA-08-0357	male	49	yes	no	no	Undefined	MTC	NA	NA	not available	not available	not available	06-33%	01-05%	None	not available	not available	not available
TCGA-08-0390	male	69	yes	no	no	MTC	MTC	NA	Mesenchymal	high	low	low	06-33%	68-95%	not available	0.67745	0.32255	0.766323
TCGA-02-0025	male	47	yes	no	no	MTC	MTC	NA	Mesenchymal	not available	not available	not available	not available	not available	not available	not available	not available	not available
TCGA-08-0348	male	64	yes	no	no	Undefined	MTC	NA	NA	not available	not available	not available	34-67%	01-05%	not available	not available	not available	not available
TCGA-08-0359	female	59	yes	no	no	NEU	NEU	NA	Proneural	low	low	low	34-67%	01-05%	Yes	0.43734	0.56266	0.352293
TCGA-08-0392	male	60	yes	no	no	Undefined	Undefined	NA	NA	low	high	low	not available	not available	not available	0.79508	0.20492	0.466006
TCGA-08-0360	male	76	yes	no	no	Undefined	GPM	NA	NA	low	low	low	06-33%	01-05%	None	0.7419	0.2581	0.459652
TCGA-02-0039	male	54	yes	no	no	GPM	GPM	NA	Mesenchymal	not available	not available	not available	not available	not available	not available	not available	not available	not available
TCGA-08-0244	male	62	yes	no	no	MTC	MTC	NA	Classical	not available	not available	not available	34-67%	34-67%	not available	not available	not available	not available
TCGA-12-0618	male	49	yes	no	no	Undefined	Undefined	NA	NA	not available	not available	not available	not available	not available	not available	not available	not available	not available
TCGA-12-0619	male	60	yes	no	no	Undefined	GPM	NA	NA	not available	not available	not available	not available	not available	not available	not available	not available	not available
TCGA-12-0620	male	57	yes	no	no	GPM	GPM	NA	Classical	not available	not available	not available	not available	not available	not available	not available	not available	not available
TCGA-06-0152	male	68	yes	no	yes	MTC	MTC	RTK II	Classical	not available	not available	not available	not available	not available	not available	not available	not available	not available
TCGA-06-0238	male	46	yes	no	no	Undefined	MTC	NA	NA	low	high	low	not available	not available	Yes	0.704	0.296	0.8513
TCGA-06-0644	male	71	yes	no	no	GPM	GPM	NA	Mesenchymal	high	low	low	01-05%	68-95%	None	0.92827	0.071727	0.846282
TCGA-12-0772	male	46	yes	no	no	Undefined	GPM	NA	NA	not available	not available	not available	not available	not available	not available	not available	not available	not available
TCGA-12-0773	male	24	yes	no	no	MTC	MTC	NA	Mesenchymal	not available	not available	not available	not available	not available	not available	not available	not available	not available
TCGA-12-0775	female	75	yes	no	no	GPM	GPM	NA	Mesenchymal	not available	not available	not available	not available	not available	not available	not available	not available	not available
TCGA-12-0776	male	52	yes	no	no	Undefined	GPM	NA	NA	low	high	low	not available	not available	not available	0.80925	0.19075	0.884343
TCGA-12-0778	male	53	yes	no	no	Undefined	GPM	NA	NA	not available	not available	not available	not available	not available	not available	not available	not available	not available
TCGA-12-0780	female	51	yes	no	no	Undefined	MTC	NA	NA	not available	not available	not available	not available	not available	not available	not available	not available	not available
TCGA-06-0192	male	58	yes	no	no	Undefined	GPM	NA	NA	low	low	low	34-67%	06-33%	Yes	0.61013	0.38987	0.524431
TCGA-06-0216	female	61	yes	no	no	MTC	MTC	NA	Classical	not available	not available	not available	01-05%	06-33%	not available	not available	not available	not available
TCGA-06-0649	female	73	yes	no	no	MTC	MTC	NA	Proneural	not available	not available	not available	01-05%	34-67%	not available	not available	not available	not available
TCGA-12-0653	male	65	yes	no	no	MTC	MTC	NA	Mesenchymal	not available	not available	not available	not available	not available	not available	not available	not available	not available
TCGA-12-0654	female	48	yes	no	no	Undefined	GPM	NA	NA	not available	not available	not available	not available	not available	not available	not available	not available	not available
TCGA-12-0656	female	48	yes	no	no	MTC	MTC	NA	Classical	not available	not available	not available	not available	not available	not available	not available	not available	not available
TCGA-12-0657	male	69	yes	no	no	Undefined	MTC	NA	NA	not available	not available	not available	not available	not available	not available	not available	not available	not available
TCGA-12-0662	male	51	yes	no	no	MTC	MTC	NA	Mesenchymal	not available	not available	not available	not available	not available	not available	not available	not available	not available
TCGA-06-0686	male	53	yes	no	no	Undefined	Undefined	NA	NA	not available	not available	not available	not available	not available	not available	not available	not available	not available
TCGA-12-0688	male	74	yes	no	no	MTC	MTC	NA	Classical	not available	not available	not available	not available	not available	not available	not available	not available	not available
TCGA-12-0691	male	63	yes	no	no	MTC	MTC	NA	Classical	not available	not available	not available	not available	not available	not available	not available	not available	not available
TCGA-12-0692	female	75	yes	no	no	PPR	PPR	NA	Proneural	not available	not available	not available	not available	not available	not available	not available	not available	not available
TCGA-12-0703	male	46	yes	no	no	Undefined	MTC	NA	NA	not available	not available	not available	not available	not available	not available	not available	not available	not available
TCGA-12-0707	male	55	yes	no	no	MTC	MTC	NA	Classical	not available	not available	not available	not available	not available	not available	not available	not available	not available
TCGA-15-0742	male	65	yes	no	no	PPR	PPR	NA	Classical	not available	not available	not available	not available	not available	not available	not available	not available	not available
TCGA-06-0743	male	69	yes	no	no	PPR	PPR	NA	Classical	not available	not available	not available	not available	not available	not available	not available	not available	not available
TCGA-06-0744	male	67	yes	no	no	PPR	PPR	NA	Classical	not available	not available	not available	not available	not available	not available	not available	not available	not available
TCGA-06-0745	male	59	yes	no	no	MTC	MTC	NA	Proneural	not available	not available	not available	not available	not available	not available	not available	not available	not available
TCGA-06-0747	male	53	yes	no	no	PPR	PPR	NA	Classical	not available	not available	not available	not available	not available	not available	not available	not available	not available
TCGA-06-0749	male	50	yes	no	no	MTC	MTC	NA	Proneural	not available	not available	not available	not available	not available	not available	not available	not available	not available
TCGA-06-0750	male	43	yes	no	no	MTC	MTC	NA	Mesenchymal	not available	not available	not available	not available	not available	not available	not available	not available	not available
TCGA-12-0769	male	52	yes	no	no	MTC	MTC	NA	Classical	not available	not available	not available	not available	not available	not available	not available	not available	not available
TCGA-12-0821	male	62	yes	yes	no	MTC	MTC	RTK III	Proneural	not available	not available	not available	not available	not available	not available	not available	not available	not available
TCGA-06-0878	male	74	yes	yes	no	GPM	GPM	RTK II	Mesenchymal	not available	not available	not available	not available	not available	not available	not available	not available	not available
TCGA-14-0789	male	54	yes	yes	no	GPM	GPM	MES	Mesenchymal	not available	not available	not available	not available	not available	not available	not available	not available	not available
TCGA-12-0822	male	46	yes	yes	no	Undefined	MTC	MES	NA	not available	not available	not available	not available	not available	not available	not available	not available	not available
TCGA-06-0879	male	52	yes	yes	no	MTC	MTC	RTK II	Classical	not available	not available	not available	not available	not available	not available	not available	not available	not available
TCGA-14-0813	male	78	yes	yes	no	Undefined	NEU	RTK I	NA	not available	not available	not available	not available	not available	not available	not available	not available	not available
TCGA-12-0826	female	38	yes	yes	no	Undefined	MTC	RTK II	NA	not available	not available	not available	not available	not available	not available	not available	not available	not available
TCGA-16-0861	male	65	yes	yes	no	Undefined	MTC	RTK I	NA	not available	not available	not available	not available	not available	not available	not available	not available	not available
TCGA-06-0881	male	50	yes	yes	no	GPM	GPM	MES	Mesenchymal	not available	not available	not available	not available	not available	not available	not available	not available	not available
TCGA-14-0817	female	69	yes	yes	no	MTC	MTC	RTK II	Proneural	not available	not available	not available	not available	not available	not available	not available	not available	not available
TCGA-12-0827	female	38	yes	yes	no	NEU	NEU	RTK II	Mesenchymal	not available	not available	not available	not available	not available	not available	not available	not available	not available
TCGA-14-0867	male	67	yes	yes	no	GPM	GPM	RTK I	Mesenchymal	not available	not available	not available	not available	not available	not available	not available	not available	not available
TCGA-06-0882	male	30	yes	yes	no	NEU	NEU	MES	Classical	not available	not available	not available	not available	not available	not available	not available	not available	not available
TCGA-12-0670	male	60	yes	yes	no	MTC	MTC	RTK II	Classical	not available	not available	not available	not available	not available	not available	not available	not available	not available
TCGA-12-0828	male	57	yes	yes	no	MTC	MTC	RTK II	Classical	not available	not available	not available	not available	not available	not available	not available	not available	not available
TCGA-14-0871	female	75	yes	yes	no	MTC	MTC	MID	Proneural	not available	not available	not available	not available	not available	not available	not available	not available	not available
TCGA-12-0829	male	75	yes	yes	no	GPM	GPM	MES	Mesenchymal	low	high	low	not available	not available	not available	0.76551	0.23449	0.806954
TCGA-06-0875	female	61	yes	yes	no	Undefined	MTC	RTK I	NA	not available	not available	not available	not available	not available	not available	not available	not available	not available
TCGA-12-0819	female	49	yes	yes	no	NEU	NEU	RTK II	Classical	not available	not available	not available	not available	not available	not available	not available	not available	not available
TCGA-16-0846	male	85	yes	yes	no	NEU	NEU	RTK I	Proneural	not available	not available	not available	not available	not available	not available	not available	not available	not available
TCGA-06-0876	female	72	yes	yes	no	MTC	MTC	RTK II	Proneural	not available	not available	not available	not available	not available	not available	not available	not available	not available
TCGA-12-0820	male	40	yes	yes	no	Undefined	MTC	RTK II	NA	not available	not available	not available	not available	not available	not available	not available	not available	not available
TCGA-16-0848	male	57	yes	yes	no	Undefined	GPM	RTK I	NA	not available	not available	not available	not available	not available	not available	not available	not available	not available
TCGA-06-0877	male	78	yes	yes	no	Undefined	MTC	RTK II	NA	not available	not available	not available	not available	not available	not available	not available	not available	not available
TCGA-14-0787	male	69	yes	yes	no	Undefined	Undefined	RTK II	NA	not available	not available	not available	not available	not available	not available	not available	not available	not available
TCGA-06-0155	male	61	yes	yes	no	GPM	GPM	RTK II	Mesenchymal	not available	not available	not available	not available	not available	not available	not available	not available	not available
TCGA-19-0964	male	70	yes	yes	no	PPR	PPR	RTK II	Classical	not available	not available	not available	not available	not available	not available	not available	not available	not available
TCGA-16-1063	male	72	yes	yes	no	Undefined	MTC	RTK II	NA	not available	not available	not available	not available	not available	not available	not available	not available	not available
TCGA-12-1092	male	58	yes	yes	no	Undefined	GPM	RTK I	NA	not available	not available	not available	not available	not available	not available	not available	not available	not available
TCGA-19-1392	female	72	yes	yes	no	PPR	PPR	RTK I	Proneural	not available	not available	not available	not available	not available	not available	not available	not available	not available
TCGA-15-1447	female	36	yes	yes	no	Undefined	NEU	G34	NA	not available	not available	not available	not available	not available	not available	not available	not available	not available
TCGA-14-0736	male	49	yes	yes	yes	Undefined	GPM	RTK II	NA	not available	not available	not available	not available	not available	not available	not available	not available	not available
TCGA-14-1034	female	60	yes	yes	no	GPM	GPM	MES	Classical	not available	not available	not available	not available	not available	not available	not available	not available	not available
TCGA-06-1084	male	54	yes	yes	no	Undefined	MTC	MES	NA	low	low	high	not available	not available	not available	0.92617	0.073829	0.535611
TCGA-12-1093	female	66	yes	yes	no	GPM	GPM	MES	Mesenchymal	not available	not available	not available	not available	not available	not available	not available	not available	not available
TCGA-14-1396	female	78	yes	yes	no	Undefined	GPM	RTK II	NA	not available	not available	not available	not available	not available	not available	not available	not available	not available
TCGA-15-1449	male	65	yes	yes	no	Undefined	NEU	RTK I	NA	not available	not available	not available	not available	not available	not available	not available	not available	not available
TCGA-14-0783	female	36	yes	yes	no	MTC	MTC	RTK II	Mesenchymal	not available	not available	not available	not available	not available	not available	not available	not available	not available
TCGA-16-1045	female	49	yes	yes	no	Undefined	GPM	MES	NA	not available	not available	not available	not available	not available	not available	not available	not available	not available
TCGA-06-1086	male	42	yes	yes	no	PPR	PPR	MYCN	Mesenchymal	not available	not available	not available	not available	not available	not available	not available	not available	not available
TCGA-12-1094	male	56	yes	yes	no	GPM	GPM	RTK II	Classical	low	low	high	not available	not available	not available	0.82357	0.17643	0.522057
TCGA-14-1401	male	54	yes	yes	no	NEU	NEU	RTK II	Proneural	not available	not available	not available	not available	not available	not available	not available	not available	not available
TCGA-14-1451	male	39	yes	yes	no	NEU	NEU	RTK I	Proneural	not available	not available	not available	not available	not available	not available	not available	not available	not available
TCGA-14-0786	female	50	yes	yes	no	Undefined	PPR	RTK II	NA	not available	not available	not available	not available	not available	not available	not available	not available	not available
TCGA-16-1047	female	66	yes	yes	no	Undefined	PPR	RTK II	NA	not available	not available	not available	not available	not available	not available	not available	not available	not available
TCGA-06-1087	male	75	yes	yes	no	Undefined	PPR	RTK II	NA	not available	not available	not available	not available	not available	not available	not available	not available	not available
TCGA-12-1095	female	65	yes	yes	no	NEU	NEU	MES	Mesenchymal	not available	not available	not available	not available	not available	not available	not available	not available	not available
TCGA-14-1402	female	58	yes	yes	yes	PPR	PPR	RTK II	Classical	not available	not available	not available	not available	not available	not available	not available	not available	not available
TCGA-14-1452	male	60	yes	yes	no	Undefined	GPM	RTK II	NA	not available	not available	not available	not available	not available	not available	not available	not available	not available
TCGA-19-0955	male	71	yes	yes	no	MTC	MTC	MES	Classical	not available	not available	not available	not available	not available	not available	not available	not available	not available
TCGA-16-1055	male	48	yes	yes	no	Undefined	PPR	RTK II	NA	not available	not available	not available	not available	not available	not available	not available	not available	not available
TCGA-12-1088	female	53	yes	yes	no	Undefined	GPM	RTK I	NA	not available	not available	not available	not available	not available	not available	not available	not available	not available
TCGA-12-1096	male	55	yes	yes	no	Undefined	NEU	MES	NA	not available	not available	not available	not available	not available	not available	not available	not available	not available
TCGA-26-1438	male	36	yes	yes	no	Undefined	GPM	MES	NA	not available	not available	not available	not available	not available	not available	not available	not available	not available
TCGA-14-1453	male	69	yes	yes	no	PPR	PPR	RTK II	Classical	not available	not available	not available	not available	not available	not available	not available	not available	not available
TCGA-19-0960	female	83	yes	yes	no	PPR	PPR	RTK I	Proneural	not available	not available	not available	not available	not available	not available	not available	not available	not available
TCGA-16-1056	male	55	yes	yes	no	Undefined	PPR	RTK II	NA	not available	not available	not available	not available	not available	not available	not available	not available	not available
TCGA-12-1089	male	64	yes	yes	no	Undefined	NEU	RTK II	NA	not available	not available	not available	not available	not available	not available	not available	not available	not available
TCGA-12-1097	male	61	yes	yes	no	Undefined	Undefined	RTK II	NA	not available	not available	not available	not available	not available	not available	not available	not available	not available
TCGA-26-1440	male	48	yes	yes	no	Undefined	GPM	RTK II	NA	not available	not available	not available	not available	not available	not available	not available	not available	not available
TCGA-14-1454	female	54	yes	yes	no	PPR	PPR	RTK I	Proneural	not available	not available	not available	not available	not available	not available	not available	not available	not available
TCGA-19-0962	female	77	yes	yes	no	Undefined	NEU	RTK II	NA	not available	not available	not available	not available	not available	not available	not available	not available	not available
TCGA-16-1060	female	70	yes	yes	no	GPM	GPM	MES	Mesenchymal	not available	not available	not available	not available	not available	not available	not available	not available	not available
TCGA-12-1090	male	58	yes	yes	no	PPR	PPR	RTK II	Classical	not available	not available	not available	not available	not available	not available	not available	not available	not available
TCGA-12-1098	female	75	yes	yes	no	Undefined	MTC	RTK II	NA	low	low	high	not available	not available	not available	0.96336	0.036645	0.827375
TCGA-26-1443	female	60	yes	yes	no	Undefined	Undefined	RTK II	NA	not available	not available	not available	not available	not available	not available	not available	not available	not available
TCGA-14-1459	female	63	yes	yes	no	PPR	PPR	RTK II	Proneural	not available	not available	not available	not available	not available	not available	not available	not available	not available
TCGA-19-0963	male	61	yes	yes	no	NEU	NEU	RTK I	Proneural	low	high	low	not available	not available	not available	0.33672	0.66328	0.342033
TCGA-16-1062	female	57	yes	yes	no	Undefined	PPR	RTK II	NA	not available	not available	not available	not available	not available	not available	not available	not available	not available
TCGA-12-1091	female	10	yes	yes	no	Undefined	PPR	RTK I	NA	not available	not available	not available	not available	not available	not available	not available	not available	not available
TCGA-12-1099	female	68	yes	yes	no	Undefined	NEU	RTK I	NA	not available	not available	not available	not available	not available	not available	not available	not available	not available
TCGA-15-1446	male	55	yes	yes	no	Undefined	MTC	MES	NA	not available	not available	not available	not available	not available	not available	not available	not available	not available
TCGA-06-1800	male	61	yes	yes	no	Undefined	GPM	RTK I	NA	not available	not available	not available	not available	not available	not available	not available	not available	not available
TCGA-06-1801	female	56	yes	yes	no	NEU	NEU	RTK I	Proneural	not available	not available	not available	not available	not available	not available	not available	not available	not available
TCGA-06-1802	male	61	yes	yes	no	NEU	NEU	RTK I	Proneural	high	low	low	not available	not available	not available	0.54168	0.45832	0.597544
TCGA-12-1598	female	75	yes	yes	no	PPR	PPR	RTK II	Proneural	high	low	low	not available	not available	not available	0.89877	0.10123	0.659487
TCGA-12-1599	female	47	yes	yes	no	NEU	NEU	MES	Classical	not available	not available	not available	not available	not available	not available	not available	not available	not available
TCGA-12-1600	male	86	yes	yes	no	PPR	PPR	RTK II	Classical	not available	not available	not available	not available	not available	not available	not available	not available	not available
TCGA-12-1602	male	58	yes	yes	no	Undefined	Undefined	RTK I	NA	not available	not available	not available	not available	not available	not available	not available	not available	not available
TCGA-14-0812	male	65	yes	yes	no	Undefined	NEU	RTK II	NA	not available	not available	not available	not available	not available	not available	not available	not available	not available
TCGA-14-0865	male	67	yes	yes	no	PPR	PPR	RTK I	Proneural	not available	not available	not available	not available	not available	not available	not available	not available	not available
TCGA-14-0866	male	55	yes	yes	no	MTC	MTC	RTK II	Classical	not available	not available	not available	not available	not available	not available	not available	not available	not available
TCGA-14-1037	female	66	yes	yes	no	GPM	GPM	MES	Mesenchymal	not available	not available	not available	not available	not available	not available	not available	not available	not available
TCGA-14-1455	male	61	yes	yes	no	PPR	PPR	RTK I	Proneural	not available	not available	not available	not available	not available	not available	not available	not available	not available
TCGA-14-1794	male	59	yes	yes	no	Undefined	GPM	RTK II	NA	low	low	high	not available	not available	not available	0.55585	0.44415	0.41629
TCGA-14-1795	male	66	yes	yes	no	Undefined	NEU	RTK I	NA	not available	not available	not available	not available	not available	not available	not available	not available	not available
TCGA-14-1823	female	58	yes	yes	no	MTC	MTC	RTK II	Mesenchymal	not available	not available	not available	not available	not available	not available	not available	not available	not available
TCGA-14-1827	male	51	yes	yes	no	PPR	PPR	RTK II	Proneural	not available	not available	not available	not available	not available	not available	not available	not available	not available
TCGA-14-1825	male	70	yes	yes	no	PPR	PPR	RTK I	Proneural	low	high	low	not available	not available	not available	0.82074	0.17926	0.661099
TCGA-14-1829	male	57	yes	yes	no	MTC	MTC	RTK II	Mesenchymal	not available	not available	not available	not available	not available	not available	not available	not available	not available
TCGA-19-0957	female	48	yes	yes	yes	NEU	NEU	RTK I	Proneural	not available	not available	not available	not available	not available	not available	not available	not available	not available
TCGA-19-1385	male	69	yes	yes	no	GPM	GPM	MES	Mesenchymal	not available	not available	not available	not available	not available	not available	not available	not available	not available
TCGA-19-1386	male	51	yes	yes	no	Undefined	PPR	RTK II	NA	not available	not available	not available	not available	not available	not available	not available	not available	not available
TCGA-19-1387	male	81	yes	yes	no	NEU	NEU	RTK I	Proneural	not available	not available	not available	not available	not available	not available	not available	not available	not available
TCGA-19-1388	male	58	yes	yes	no	Undefined	NEU	G34	NA	not available	not available	not available	not available	not available	not available	not available	not available	not available
TCGA-19-1389	male	51	yes	yes	yes	GPM	GPM	MES	Mesenchymal	not available	not available	not available	not available	not available	not available	not available	not available	not available
TCGA-19-1786	female	64	yes	yes	no	Undefined	NEU	RTK II	NA	not available	not available	not available	not available	not available	not available	not available	not available	not available
TCGA-19-1789	female	69	yes	yes	no	Undefined	NEU	RTK II	NA	high	low	low	not available	not available	not available	0.40927	0.59073	0.761244
TCGA-19-1791	female	82	yes	yes	no	PPR	PPR	RTK II	Classical	not available	not available	not available	not available	not available	not available	not available	not available	not available
TCGA-26-1799	male	68	yes	yes	no	Undefined	NEU	RTK II	NA	not available	not available	not available	not available	not available	not available	not available	not available	not available
TCGA-27-1830	male	57	yes	yes	no	Undefined	GPM	RTK I	NA	not available	not available	not available	not available	not available	not available	not available	not available	not available
TCGA-27-1832	female	59	yes	yes	no	Undefined	GPM	MES	NA	not available	not available	not available	not available	not available	not available	not available	not available	not available
TCGA-27-1833	female	67	yes	yes	no	PPR	PPR	RTK II	Classical	not available	not available	not available	not available	not available	not available	not available	not available	not available
TCGA-27-1834	male	56	yes	yes	no	Undefined	NEU	RTK I	NA	not available	not available	not available	not available	not available	not available	not available	not available	not available
TCGA-28-1745	male	76	yes	yes	no	MTC	MTC	MES	Mesenchymal	not available	not available	not available	not available	not available	not available	not available	not available	not available
TCGA-28-1746	female	77	yes	yes	no	Undefined	NEU	RTK I	NA	not available	not available	not available	not available	not available	not available	not available	not available	not available
TCGA-28-1749	male	73	yes	yes	no	PPR	PPR	RTK II	Classical	not available	not available	not available	not available	not available	not available	not available	not available	not available
TCGA-28-1750	female	40	yes	yes	no	Undefined	GPM	RTK I	NA	not available	not available	not available	not available	not available	not available	not available	not available	not available
TCGA-28-1751	female	61	yes	yes	no	GPM	GPM	MES	Mesenchymal	not available	not available	not available	not available	not available	not available	not available	not available	not available
TCGA-28-1752	female	42	yes	yes	no	PPR	PPR	MES	Classical	not available	not available	not available	not available	not available	not available	not available	not available	not available
TCGA-28-1757	male	71	yes	yes	no	Undefined	NEU	RTK II	NA	not available	not available	not available	not available	not available	not available	not available	not available	not available
TCGA-28-1755	female	52	yes	yes	no	Undefined	PPR	RTK I	NA	not available	not available	not available	not available	not available	not available	not available	not available	not available
TCGA-28-1760	male	48	yes	yes	no	Undefined	GPM	MES	NA	not available	not available	not available	not available	not available	not available	not available	not available	not available
TCGA-12-1597	female	62	yes	yes	no	MTC	MTC	RTK II	Proneural	not available	not available	not available	not available	not available	not available	not available	not available	not available
TCGA-12-3653	female	34	yes	yes	no	PPR	PPR	RTK II	Classical	not available	not available	not available	not available	not available	not available	not available	not available	not available
TCGA-19-2623	male	65	yes	yes	no	Undefined	PPR	MES	NA	not available	not available	not available	not available	not available	not available	not available	not available	not available
TCGA-32-2638	male	67	yes	yes	no	Undefined	MTC	RTK II	NA	not available	not available	not available	not available	not available	not available	not available	not available	not available
TCGA-12-3644	female	47	yes	yes	no	MTC	MTC	RTK I	Proneural	not available	not available	not available	not available	not available	not available	not available	not available	not available
TCGA-14-2555	female	44	yes	yes	no	MTC	MTC	RTK II	Mesenchymal	not available	not available	not available	not available	not available	not available	not available	not available	not available
TCGA-19-2624	male	51	yes	yes	no	Undefined	PPR	RTK I	NA	low	high	low	not available	not available	not available	0.15725	0.84275	0.777707
TCGA-41-2571	male	89	yes	yes	no	Undefined	MTC	RTK I	NA	not available	not available	not available	not available	not available	not available	not available	not available	not available
TCGA-12-3646	female	59	yes	yes	no	MTC	MTC	RTK I	Proneural	not available	not available	not available	not available	not available	not available	not available	not available	not available
TCGA-14-3477	female	38	yes	yes	no	PPR	PPR	G34	Proneural	low	low	low	not available	not available	not available	0.6418	0.3582	0.836912
TCGA-19-2625	female	76	yes	yes	no	Undefined	Undefined	MES	NA	not available	not available	not available	not available	not available	not available	not available	not available	not available
TCGA-41-2573	male	60	yes	yes	no	NEU	NEU	RTK I	Proneural	not available	not available	not available	not available	not available	not available	not available	not available	not available
TCGA-12-3648	female	61	yes	yes	no	MTC	MTC	RTK II	Classical	not available	not available	not available	not available	not available	not available	not available	not available	not available
TCGA-19-1390	female	63	yes	yes	no	PPR	PPR	RTK I	Proneural	not available	not available	not available	not available	not available	not available	not available	not available	not available
TCGA-41-2575	male	75	yes	yes	no	PPR	PPR	RTK I	Proneural	not available	not available	not available	not available	not available	not available	not available	not available	not available
TCGA-12-3649	male	76	yes	yes	no	MTC	MTC	RTK II	Classical	not available	not available	not available	not available	not available	not available	not available	not available	not available
TCGA-19-1787	male	49	yes	yes	no	PPR	PPR	MES	Classical	not available	not available	not available	not available	not available	not available	not available	not available	not available
TCGA-32-2615	male	62	yes	yes	no	Undefined	GPM	RTK II	NA	not available	not available	not available	not available	not available	not available	not available	not available	not available
TCGA-41-3392	male	88	yes	yes	no	Undefined	MTC	RTK II	NA	not available	not available	not available	not available	not available	not available	not available	not available	not available
TCGA-27-2524	male	56	yes	yes	no	Undefined	GPM	MES	NA	not available	not available	not available	not available	not available	not available	not available	not available	not available
TCGA-32-1976	male	65	yes	yes	no	NEU	NEU	RTK I	Proneural	not available	not available	not available	not available	not available	not available	not available	not available	not available
TCGA-02-2486	male	64	yes	yes	no	Undefined	GPM	RTK II	NA	not available	not available	not available	not available	not available	not available	not available	not available	not available
TCGA-06-2557	male	76	yes	yes	no	Undefined	MTC	RTK II	NA	not available	not available	not available	not available	not available	not available	not available	not available	not available
TCGA-06-2565	male	59	yes	yes	no	PPR	PPR	RTK II	Classical	not available	not available	not available	not available	not available	not available	not available	not available	not available
TCGA-06-2566	female	23	yes	yes	no	NEU	NEU	RTK II	Classical	not available	not available	not available	not available	not available	not available	not available	not available	not available
TCGA-14-2554	female	52	yes	yes	no	Undefined	MTC	MES	NA	not available	not available	not available	not available	not available	not available	not available	not available	not available
TCGA-27-1831	male	66	yes	yes	no	MTC	MTC	RTK II	Mesenchymal	not available	not available	not available	not available	not available	not available	not available	not available	not available
TCGA-27-1835	female	53	yes	yes	no	MTC	MTC	RTK II	Classical	not available	not available	not available	not available	not available	not available	not available	not available	not available
TCGA-27-2523	male	63	yes	yes	no	PPR	PPR	RTK II	Classical	not available	not available	not available	not available	not available	not available	not available	not available	not available
TCGA-12-3650	male	46	yes	yes	no	PPR	PPR	RTK II	Proneural	low	high	low	not available	not available	not available	0.97779	0.022206	0.838667
TCGA-19-2619	female	55	yes	yes	no	Undefined	PPR	RTK II	NA	not available	not available	not available	not available	not available	not available	not available	not available	not available
TCGA-32-2616	female	48	yes	yes	no	PPR	PPR	MES	Classical	not available	not available	not available	not available	not available	not available	not available	not available	not available
TCGA-12-3651	male	77	yes	yes	no	PPR	PPR	RTK I	Proneural	not available	not available	not available	not available	not available	not available	not available	not available	not available
TCGA-19-2620	male	70	yes	yes	no	NEU	NEU	RTK II	Classical	not available	not available	not available	not available	not available	not available	not available	not available	not available
TCGA-32-2632	male	80	yes	yes	no	MTC	MTC	MES	Classical	not available	not available	not available	not available	not available	not available	not available	not available	not available
TCGA-12-3652	male	60	yes	yes	no	MTC	MTC	RTK II	Classical	not available	not available	not available	not available	not available	not available	not available	not available	not available
TCGA-19-2621	male	83	yes	yes	no	PPR	PPR	RTK I	Classical	not available	not available	not available	not available	not available	not available	not available	not available	not available
TCGA-32-2634	male	82	yes	yes	no	Undefined	PPR	RTK I	NA	not available	not available	not available	not available	not available	not available	not available	not available	not available
TCGA-32-1977	female	63	yes	yes	no	GPM	GPM	MES	Mesenchymal	not available	not available	not available	not available	not available	not available	not available	not available	not available
TCGA-32-4213	female	47	yes	yes	no	Undefined	MTC	RTK II	NA	not available	not available	not available	not available	not available	not available	not available	not available	not available
TCGA-02-2466	male	61	yes	yes	no	PPR	PPR	RTK I	Proneural	not available	not available	not available	not available	not available	not available	not available	not available	not available
TCGA-06-2561	female	53	yes	yes	no	NEU	NEU	MES	Classical	not available	not available	not available	not available	not available	not available	not available	not available	not available
TCGA-27-1838	female	59	yes	yes	no	Undefined	GPM	RTK II	NA	not available	not available	not available	not available	not available	not available	not available	not available	not available
TCGA-27-2528	male	62	yes	yes	no	Undefined	PPR	RTK II	NA	not available	not available	not available	not available	not available	not available	not available	not available	not available
TCGA-02-2470	male	57	yes	yes	no	NEU	NEU	MES	Mesenchymal	not available	not available	not available	not available	not available	not available	not available	not available	not available
TCGA-06-2562	male	81	yes	yes	no	Undefined	NEU	RTK II	NA	not available	not available	not available	not available	not available	not available	not available	not available	not available
TCGA-14-0790	female	64	yes	yes	no	MTC	MTC	RTK II	Classical	not available	not available	not available	not available	not available	not available	not available	not available	not available
TCGA-27-2518	male	52	yes	yes	no	Undefined	NEU	RTK II	NA	not available	not available	not available	not available	not available	not available	not available	not available	not available
TCGA-28-1747	male	44	yes	yes	no	Undefined	NEU	RTK II	NA	not available	not available	not available	not available	not available	not available	not available	not available	not available
TCGA-28-2513	female	69	yes	yes	no	Undefined	GPM	MES	NA	not available	not available	not available	not available	not available	not available	not available	not available	not available
TCGA-06-2563	female	72	yes	yes	no	Undefined	MTC	RTK II	NA	not available	not available	not available	not available	not available	not available	not available	not available	not available
TCGA-27-2519	male	48	yes	yes	no	Undefined	Undefined	MES	NA	not available	not available	not available	not available	not available	not available	not available	not available	not available
TCGA-28-1753	male	53	yes	yes	no	GPM	GPM	RTK II	Mesenchymal	not available	not available	not available	not available	not available	not available	not available	not available	not available
TCGA-28-2514	male	45	yes	yes	no	NEU	NEU	RTK II	Classical	not available	not available	not available	not available	not available	not available	not available	not available	not available
TCGA-02-2485	male	53	yes	yes	no	Undefined	Undefined	RTK II	NA	not available	not available	not available	not available	not available	not available	not available	not available	not available
TCGA-06-2564	male	50	yes	yes	no	Undefined	Undefined	RTK II	NA	not available	not available	not available	not available	not available	not available	not available	not available	not available
TCGA-32-1970	male	59	yes	yes	no	Undefined	NEU	RTK II	NA	not available	not available	not available	not available	not available	not available	not available	not available	not available
TCGA-06-2558	female	75	yes	yes	no	Undefined	Undefined	RTK I	NA	not available	not available	not available	not available	not available	not available	not available	not available	not available
TCGA-06-2567	male	65	yes	yes	no	PPR	PPR	RTK II	Classical	not available	not available	not available	not available	not available	not available	not available	not available	not available
TCGA-27-1836	female	33	yes	yes	no	Undefined	NEU	RTK II	NA	not available	not available	not available	not available	not available	not available	not available	not available	not available
TCGA-27-2526	female	79	yes	yes	no	MTC	MTC	RTK II	Classical	not available	not available	not available	not available	not available	not available	not available	not available	not available
TCGA-28-2506	female	63	yes	yes	no	MTC	MTC	MES	Classical	not available	not available	not available	not available	not available	not available	not available	not available	not available
TCGA-32-1986	male	68	yes	yes	no	GPM	GPM	MES	Mesenchymal	not available	not available	not available	not available	not available	not available	not available	not available	not available
TCGA-06-2559	male	83	yes	yes	no	Undefined	Undefined	RTK I	NA	not available	not available	not available	not available	not available	not available	not available	not available	not available
TCGA-06-2569	female	24	yes	yes	no	PPR	PPR	MYCN	Proneural	not available	not available	not available	not available	not available	not available	not available	not available	not available
TCGA-27-1837	male	36	yes	yes	no	Undefined	NEU	RTK II	NA	not available	not available	not available	not available	not available	not available	not available	not available	not available
TCGA-27-2527	male	81	yes	yes	no	MTC	MTC	MES	Mesenchymal	not available	not available	not available	not available	not available	not available	not available	not available	not available
TCGA-28-2509	female	77	yes	yes	no	MTC	MTC	RTK II	Mesenchymal	not available	not available	not available	not available	not available	not available	not available	not available	not available
TCGA-28-2502	male	65	yes	yes	no	GPM	GPM	MES	Mesenchymal	not available	not available	not available	not available	not available	not available	not available	not available	not available
TCGA-32-1982	female	76	yes	yes	no	Undefined	Undefined	RTK II	NA	not available	not available	not available	not available	not available	not available	not available	not available	not available
TCGA-41-3915	male	48	yes	yes	no	Undefined	GPM	RTK II	NA	not available	not available	not available	not available	not available	not available	not available	not available	not available
TCGA-32-1978	male	57	yes	yes	no	PPR	PPR	RTK II	Classical	not available	not available	not available	not available	not available	not available	not available	not available	not available
TCGA-32-4209	male	40	yes	yes	no	MTC	MTC	MES	Mesenchymal	not available	not available	not available	not available	not available	not available	not available	not available	not available
TCGA-19-4068	female	68	yes	yes	no	Undefined	MTC	MES	NA	not available	not available	not available	not available	not available	not available	not available	not available	not available
TCGA-32-2494	female	58	yes	yes	no	GPM	GPM	RTK I	Mesenchymal	not available	not available	not available	not available	not available	not available	not available	not available	not available
TCGA-32-4719	male	73	yes	yes	no	Undefined	MTC	RTK II	NA	not available	not available	not available	not available	not available	not available	not available	not available	not available
TCGA-06-0939	female	79	yes	yes	no	MTC	MTC	MES	Mesenchymal	not available	not available	not available	not available	not available	not available	not available	not available	not available
TCGA-26-1439	male	63	yes	yes	no	Undefined	GPM	RTK II	NA	not available	not available	not available	not available	not available	not available	not available	not available	not available
TCGA-32-2495	female	59	yes	yes	no	Undefined	NEU	RTK II	NA	not available	not available	not available	not available	not available	not available	not available	not available	not available
TCGA-41-2572	male	67	yes	yes	no	MTC	MTC	RTK II	Classical	not available	not available	not available	not available	not available	not available	not available	not available	not available
TCGA-32-1973	male	21	yes	yes	no	Undefined	PPR	G34	NA	not available	not available	not available	not available	not available	not available	not available	not available	not available
TCGA-32-2498	not reported	NA	yes	yes	no	Undefined	GPM	MES	NA	not available	not available	not available	not available	not available	not available	not available	not available	not available
TCGA-41-3393	female	81	yes	yes	no	NEU	NEU	RTK II	Mesenchymal	not available	not available	not available	not available	not available	not available	not available	not available	not available
TCGA-32-1987	female	49	yes	yes	no	GPM	GPM	MES	Mesenchymal	not available	not available	not available	not available	not available	not available	not available	not available	not available
TCGA-32-4210	male	73	yes	yes	no	PPR	PPR	RTK I	Proneural	not available	not available	not available	not available	not available	not available	not available	not available	not available
TCGA-19-1790	male	56	yes	yes	no	GPM	GPM	RTK II	Mesenchymal	not available	not available	not available	not available	not available	not available	not available	not available	not available
TCGA-32-1991	male	60	yes	yes	no	GPM	GPM	RTK II	Classical	not available	not available	not available	not available	not available	not available	not available	not available	not available
TCGA-32-4211	male	56	yes	yes	no	Undefined	MTC	RTK II	NA	not available	not available	not available	not available	not available	not available	not available	not available	not available
TCGA-19-2631	female	74	yes	yes	no	Undefined	PPR	RTK II	NA	low	low	high	not available	not available	not available	0.67572	0.32428	0.686916
TCGA-32-2491	male	63	yes	yes	no	GPM	GPM	MES	Mesenchymal	not available	not available	not available	not available	not available	not available	not available	not available	not available
TCGA-14-3476	male	74	yes	yes	no	MTC	MTC	RTK I	Proneural	not available	not available	not available	not available	not available	not available	not available	not available	not available
TCGA-06-0650	female	39	yes	no	yes	GPM	GPM	MES	Mesenchymal	not available	not available	not available	not available	not available	not available	not available	not available	not available
TCGA-06-5414	male	61	yes	no	yes	Undefined	PPR	RTK II	NA	not available	not available	not available	not available	not available	not available	not available	not available	not available
TCGA-26-5132	male	74	yes	no	yes	Undefined	PPR	RTK II	NA	not available	not available	not available	not available	not available	not available	not available	not available	not available
TCGA-28-5208	male	52	yes	no	yes	PPR	PPR	RTK II	Classical	not available	not available	not available	not available	not available	not available	not available	not available	not available
TCGA-28-5220	male	67	yes	no	yes	MTC	MTC	RTK II	Classical	not available	not available	not available	not available	not available	not available	not available	not available	not available
TCGA-76-4932	female	50	yes	no	yes	PPR	PPR	RTK II	Classical	low	high	low	not available	not available	not available	0.53133	0.46867	0.301219
TCGA-06-5415	male	60	yes	no	yes	Undefined	MTC	RTK II	NA	not available	not available	not available	not available	not available	not available	not available	not available	not available
TCGA-28-5209	female	66	yes	no	yes	PPR	PPR	RTK II	Classical	not available	not available	not available	not available	not available	not available	not available	not available	not available
TCGA-32-5222	male	66	yes	no	yes	MTC	MTC	RTK II	Classical	not available	not available	not available	not available	not available	not available	not available	not available	not available
TCGA-76-4934	female	66	yes	no	yes	Undefined	PPR	RTK I	NA	low	low	low	not available	not available	not available	0.61718	0.38282	0.388672
TCGA-06-5416	female	23	yes	no	yes	PPR	PPR	RTK I	Proneural	not available	not available	not available	not available	not available	not available	not available	not available	not available
TCGA-26-5134	male	74	yes	no	yes	Undefined	PPR	MID	NA	not available	not available	not available	not available	not available	not available	not available	not available	not available
TCGA-28-5213	male	72	yes	no	yes	MTC	MTC	MES	Mesenchymal	not available	not available	not available	not available	not available	not available	not available	not available	not available
TCGA-76-4925	male	76	yes	no	yes	PPR	PPR	RTK II	Classical	not available	not available	not available	not available	not available	not available	not available	not available	not available
TCGA-76-4935	female	52	yes	no	yes	Undefined	PPR	RTK I	NA	high	low	low	not available	not available	not available	0.55149	0.44851	0.243818
TCGA-26-5135	female	72	yes	no	yes	NEU	NEU	RTK I	Proneural	not available	not available	not available	not available	not available	not available	not available	not available	not available
TCGA-28-5214	male	53	yes	no	yes	Undefined	MTC	RTK II	NA	not available	not available	not available	not available	not available	not available	not available	not available	not available
TCGA-76-4926	male	68	yes	no	yes	Undefined	NEU	RTK II	NA	not available	not available	not available	not available	not available	not available	not available	not available	not available
TCGA-06-5418	female	75	yes	no	yes	Undefined	PPR	RTK II	NA	not available	not available	not available	not available	not available	not available	not available	not available	not available
TCGA-26-5136	female	78	yes	no	yes	Undefined	Undefined	RTK II	NA	not available	not available	not available	not available	not available	not available	not available	not available	not available
TCGA-41-4097	female	63	yes	yes	no	NEU	NEU	MES	Mesenchymal	not available	not available	not available	not available	not available	not available	not available	not available	not available
TCGA-16-1048	NA	NA	yes	yes	no	Undefined	Undefined	RTK II	NA	not available	not available	not available	not available	not available	not available	not available	not available	not available
TCGA-28-5215	female	62	yes	no	yes	Undefined	Undefined	RTK I	NA	not available	not available	not available	not available	not available	not available	not available	not available	not available
TCGA-76-4927	male	58	yes	no	yes	Undefined	GPM	RTK II	NA	not available	not available	not available	not available	not available	not available	not available	not available	not available
TCGA-12-5295	female	60	yes	no	yes	MTC	MTC	RTK II	Classical	not available	not available	not available	not available	not available	not available	not available	not available	not available
TCGA-26-5139	female	65	yes	no	yes	Undefined	NEU	MES	NA	not available	not available	not available	not available	not available	not available	not available	not available	not available
TCGA-28-5216	male	52	yes	no	yes	Undefined	NEU	RTK I	NA	not available	not available	not available	not available	not available	not available	not available	not available	not available
TCGA-76-4928	female	85	yes	no	yes	GPM	GPM	MES	Mesenchymal	not available	not available	not available	not available	not available	not available	not available	not available	not available
TCGA-12-5299	female	56	yes	no	yes	Undefined	MTC	MES	NA	not available	not available	not available	not available	not available	not available	not available	not available	not available
TCGA-28-5204	male	72	yes	no	yes	PPR	PPR	RTK II	Classical	not available	not available	not available	not available	not available	not available	not available	not available	not available
TCGA-28-5218	male	63	yes	no	yes	Undefined	GPM	MES	NA	not available	not available	not available	not available	not available	not available	not available	not available	not available
TCGA-76-4929	female	76	yes	no	yes	Undefined	Undefined	RTK I	NA	not available	not available	not available	not available	not available	not available	not available	not available	not available
TCGA-12-5301	male	59	yes	no	yes	MTC	MTC	RTK I	Proneural	not available	not available	not available	not available	not available	not available	not available	not available	not available
TCGA-28-5207	male	71	yes	no	yes	Undefined	NEU	RTK II	NA	not available	not available	not available	not available	not available	not available	not available	not available	not available
TCGA-28-5219	female	47	yes	no	yes	Undefined	PPR	RTK I	NA	not available	not available	not available	not available	not available	not available	not available	not available	not available
TCGA-76-4931	female	70	yes	no	yes	Undefined	NEU	RTK II	NA	not available	not available	not available	not available	not available	not available	not available	not available	not available
TCGA-06-6390	male	58	yes	no	yes	MTC	MTC	MES	Classical	not available	not available	not available	not available	not available	not available	not available	not available	not available
TCGA-32-1980	male	72	yes	no	yes	NEU	NEU	MES	Proneural	not available	not available	not available	not available	not available	not available	not available	not available	not available
TCGA-76-6191	male	57	yes	no	yes	NEU	NEU	RTK I	Proneural	low	high	low	not available	not available	not available	0.9269	0.073103	0.630209
TCGA-06-1804	female	81	yes	no	yes	Undefined	NEU	RTK II	NA	not available	not available	not available	not available	not available	not available	not available	not available	not available
TCGA-06-5408	female	54	yes	no	yes	Undefined	PPR	RTK II	NA	low	low	high	not available	not available	not available	0.74769	0.25231	0.639371
TCGA-19-5952	male	62	yes	no	yes	Undefined	GPM	RTK II	NA	not available	not available	not available	not available	not available	not available	not available	not available	not available
TCGA-28-2501	NA	NA	yes	no	yes	GPM	GPM	MES	Mesenchymal	not available	not available	not available	not available	not available	not available	not available	not available	not available
TCGA-76-6193	male	78	yes	no	yes	GPM	GPM	MES	Mesenchymal	low	low	low	not available	not available	not available	0.98583	0.014165	0.955102
TCGA-76-6285	female	64	yes	no	yes	Undefined	PPR	RTK I	NA	low	high	low	not available	not available	not available	0.55693	0.44307	0.398532
TCGA-06-5412	female	78	yes	no	yes	Undefined	GPM	MES	NA	not available	not available	not available	not available	not available	not available	not available	not available	not available
TCGA-14-0781	male	49	yes	no	yes	GPM	GPM	MES	Mesenchymal	not available	not available	not available	not available	not available	not available	not available	not available	not available
TCGA-19-5956	female	53	yes	no	yes	PPR	PPR	MID	Proneural	not available	not available	not available	not available	not available	not available	not available	not available	not available
TCGA-32-1979	female	69	yes	no	yes	MTC	MTC	RTK II	Proneural	not available	not available	not available	not available	not available	not available	not available	not available	not available
TCGA-81-5910	male	64	yes	no	yes	PPR	PPR	RTK II	Classical	not available	not available	not available	not available	not available	not available	not available	not available	not available
TCGA-06-5413	male	67	yes	no	yes	PPR	PPR	RTK II	Proneural	low	low	low	not available	not available	not available	0.61576	0.38424	0.617754
TCGA-15-1444	male	21	yes	no	yes	Undefined	PPR	RTK II	NA	not available	not available	not available	not available	not available	not available	not available	not available	not available
TCGA-19-5958	male	56	yes	no	yes	NEU	NEU	MES	Classical	low	high	low	not available	not available	not available	0.43085	0.56915	0.581636
TCGA-06-5410	female	72	yes	no	yes	GPM	GPM	MES	Mesenchymal	not available	not available	not available	not available	not available	not available	not available	not available	not available
TCGA-06-5411	male	51	yes	no	yes	NEU	NEU	RTK I	Proneural	not available	not available	not available	not available	not available	not available	not available	not available	not available
TCGA-06-6391	female	44	yes	no	yes	NEU	NEU	MYCN	Proneural	not available	not available	not available	not available	not available	not available	not available	not available	not available
TCGA-19-5955	male	83	yes	no	yes	GPM	GPM	MES	Mesenchymal	not available	not available	not available	not available	not available	not available	not available	not available	not available
TCGA-28-6450	male	60	yes	no	yes	PPR	PPR	MES	Classical	not available	not available	not available	not available	not available	not available	not available	not available	not available
TCGA-06-6694	female	76	yes	no	yes	Undefined	NEU	RTK I	NA	not available	not available	not available	not available	not available	not available	not available	not available	not available
TCGA-14-0862	male	60	yes	no	yes	MTC	MTC	MES	Mesenchymal	not available	not available	not available	not available	not available	not available	not available	not available	not available
TCGA-41-6646	female	73	yes	no	yes	NEU	NEU	MES	Mesenchymal	not available	not available	not available	not available	not available	not available	not available	not available	not available
TCGA-76-6283	female	71	yes	no	yes	Undefined	NEU	MES	NA	not available	not available	not available	not available	not available	not available	not available	not available	not available
TCGA-06-6693	female	64	yes	no	yes	Undefined	NEU	RTK II	NA	not available	not available	not available	not available	not available	not available	not available	not available	not available
TCGA-14-0740	male	70	yes	no	yes	PPR	PPR	MID	Proneural	not available	not available	not available	not available	not available	not available	not available	not available	not available
TCGA-81-5911	male	33	yes	no	yes	Undefined	GPM	MES	NA	not available	not available	not available	not available	not available	not available	not available	not available	not available
TCGA-06-6697	male	65	yes	no	yes	Undefined	GPM	MES	NA	not available	not available	not available	not available	not available	not available	not available	not available	not available
TCGA-14-1395	male	52	yes	no	yes	PPR	PPR	RTK II	Classical	not available	not available	not available	not available	not available	not available	not available	not available	not available
TCGA-74-6575	female	73	yes	no	yes	NEU	NEU	MES	Mesenchymal	not available	not available	not available	not available	not available	not available	not available	not available	not available
TCGA-76-6656	male	66	yes	no	yes	NEU	NEU	RTK II	Classical	high	low	low	not available	not available	not available	0.86566	0.13434	0.568069
TCGA-06-6698	female	53	yes	no	yes	Undefined	GPM	MES	NA	not available	not available	not available	not available	not available	not available	not available	not available	not available
TCGA-14-1450	female	57	yes	no	yes	Undefined	GPM	MES	NA	not available	not available	not available	not available	not available	not available	not available	not available	not available
TCGA-06-6700	male	76	yes	no	yes	NEU	NEU	MES	Proneural	not available	not available	not available	not available	not available	not available	not available	not available	not available
TCGA-74-6581	male	77	yes	no	yes	Undefined	GPM	RTK II	NA	not available	not available	not available	not available	not available	not available	not available	not available	not available
TCGA-26-6174	female	65	yes	no	yes	NEU	NEU	RTK II	Proneural	not available	not available	not available	not available	not available	not available	not available	not available	not available
TCGA-74-6584	female	55	yes	no	yes	NEU	NEU	RTK I	Proneural	not available	not available	not available	not available	not available	not available	not available	not available	not available
TCGA-76-6662	male	58	yes	no	yes	Undefined	GPM	MES	NA	high	low	low	not available	not available	not available	0.8777	0.1223	0.848177
TCGA-19-5953	male	58	yes	no	yes	NEU	NEU	MES	Classical	not available	not available	not available	not available	not available	not available	not available	not available	not available
TCGA-74-6578	male	58	yes	no	yes	Undefined	PPR	RTK II	NA	not available	not available	not available	not available	not available	not available	not available	not available	not available
TCGA-19-5954	female	72	yes	no	yes	Undefined	PPR	RTK II	NA	low	high	low	not available	not available	not available	0.70816	0.29184	0.866894
TCGA-06-5859	male	63	yes	no	yes	PPR	PPR	RTK II	Classical	not available	not available	not available	not available	not available	not available	not available	not available	not available
TCGA-19-5951	female	76	yes	no	yes	Undefined	PPR	RTK II	NA	low	high	low	not available	not available	not available	0.75806	0.24194	0.340454
TCGA-26-6173	male	57	yes	no	yes	GPM	GPM	MES	Classical	not available	not available	not available	not available	not available	not available	not available	not available	not available
TCGA-76-6661	male	54	yes	no	yes	GPM	GPM	RTK II	Classical	low	high	low	not available	not available	not available	0.61313	0.38687	0.265944
TCGA-06-6388	female	64	yes	no	yes	NEU	NEU	RTK II	Classical	not available	not available	not available	not available	not available	not available	not available	not available	not available
TCGA-06-6701	male	60	yes	no	yes	Undefined	NEU	RTK II	NA	not available	not available	not available	not available	not available	not available	not available	not available	not available
TCGA-76-6660	male	73	yes	no	yes	Undefined	NEU	RTK I	NA	not available	not available	not available	not available	not available	not available	not available	not available	not available
TCGA-76-6664	female	49	yes	no	yes	Undefined	GPM	MES	NA	low	low	high	not available	not available	not available	0.80863	0.19137	0.886434
TCGA-06-6695	male	64	yes	no	yes	Undefined	PPR	RTK II	NA	not available	not available	not available	not available	not available	not available	not available	not available	not available
TCGA-14-1043	male	61	yes	no	yes	GPM	GPM	MES	Mesenchymal	not available	not available	not available	not available	not available	not available	not available	not available	not available
TCGA-74-6573	male	67	yes	no	yes	Undefined	PPR	RTK II	NA	not available	not available	not available	not available	not available	not available	not available	not available	not available
TCGA-76-6286	male	60	yes	no	yes	PPR	PPR	RTK I	Proneural	not available	not available	not available	not available	not available	not available	not available	not available	not available
TCGA-74-6577	male	51	yes	no	yes	GPM	GPM	RTK II	Proneural	not available	not available	not available	not available	not available	not available	not available	not available	not available
TCGA-76-6657	male	74	yes	no	yes	Undefined	Undefined	MES	NA	low	high	low	not available	not available	not available	0.74905	0.25095	0.350818
TCGA-06-6699	female	58	yes	no	yes	PPR	PPR	RTK II	Classical	not available	not available	not available	not available	not available	not available	not available	not available	not available
TCGA-87-5896	female	50	yes	no	yes	Undefined	NEU	RTK II	NA	not available	not available	not available	not available	not available	not available	not available	not available	not available
TCGA-28-2510	NA	NA	yes	no	yes	NEU	NEU	MES	Proneural	not available	not available	not available	not available	not available	not available	not available	not available	not available
TCGA-76-6282	male	63	yes	no	yes	GPM	GPM	MES	Mesenchymal	low	low	high	not available	not available	not available	0.60625	0.39375	0.640393
TCGA-06-5856	male	58	yes	no	yes	MTC	MTC	RTK II	Proneural	not available	not available	not available	not available	not available	not available	not available	not available	not available
TCGA-19-5947	female	47	yes	no	yes	GPM	GPM	MES	Mesenchymal	not available	not available	not available	not available	not available	not available	not available	not available	not available
TCGA-19-5959	female	77	yes	no	yes	Undefined	PPR	RTK II	NA	not available	not available	not available	not available	not available	not available	not available	not available	not available
TCGA-41-5651	female	59	yes	no	yes	Undefined	NEU	RTK I	NA	not available	not available	not available	not available	not available	not available	not available	not available	not available
TCGA-28-5211	male	42	yes	no	yes	Undefined	GPM	MES	NA	not available	not available	not available	not available	not available	not available	not available	not available	not available
TCGA-76-6280	male	57	yes	no	yes	Undefined	GPM	MES	NA	low	low	high	not available	not available	not available	0.84335	0.15665	0.747953

## Sheet: Tab 4 - Supplementary Table 1c
Supplementary Table 1: Clinical and molecular description of sample datasets
Supplementary Table 1c: Annotation of imaging-based deep white matter invasion for samples from REMBRANDT-GBM cohort
Rembrandt ID	Functional subtype	DeepWM invasion
900_00_5317	Neuronal	Yes
900_00_5338	Mitochondrial	None
900_00_5342	Glycolytic/plurimetabolic	None
900_00_5346	Glycolytic/plurimetabolic	None
900_00_5379	Proliferative/progenitor	None
900_00_5381	Glycolytic/plurimetabolic	None
900_00_5384	Glycolytic/plurimetabolic	None
900_00_5396	Glycolytic/plurimetabolic	None
900_00_5404	Neuronal	None
900_00_5413	Glycolytic/plurimetabolic	None
900_00_5414	Mitochondrial	None
900_00_5445	Neuronal	None
900_00_5458	Proliferative/progenitor	None
900_00_5462	Glycolytic/plurimetabolic	None

## Sheet: Tab 5 - Supplementary Table 1d
Supplementary Table 1: Clinical and molecular description of sample datasets
Supplementary Table 1d: Molecular and clinical data of PG samples from the CPTAC cohort
Tumor ID	Sex	Age (days at diagnosis)	Diagnosis	BRAF status	Overall survival (days)	RNAseq	Proteomics	Phosphoproteomics	SNF classification
X7316.466	Male	2606	High-grade glioma/astrocytoma	Not Applicable	1569	yes	yes	yes	Proliferative/progenitor
X7316.913	Female	7884	High-grade glioma/astrocytoma	Not Applicable	398	yes	yes	yes	Proliferative/progenitor
X7316.3765	Female	2446	High-grade glioma/astrocytoma	Not Applicable	245	yes	yes	yes	Neuronal
X7316.114	Female	11184	High-grade glioma/astrocytoma	Not Applicable	697	yes	yes	yes	Proliferative/progenitor
X7316.371	Female	3633	High-grade glioma/astrocytoma	Not Applicable	1747	yes	yes	yes	Proliferative/progenitor
X7316.1746	Female	2307	High-grade glioma/astrocytoma	Not Applicable	132	yes	yes	yes	Proliferative/progenitor
X7316.89	Male	6381	High-grade glioma/astrocytoma	Not Applicable	1835	yes	yes	yes	Glycolytic/plurimetabolic
X7316.1455	Female	636	High-grade glioma/astrocytoma	Not Applicable	2596	yes	yes	yes	Proliferative/progenitor
X7316.2140	Male	7354	High-grade glioma/astrocytoma	Not Applicable	352	yes	yes	yes	Proliferative/progenitor
X7316.388	Female	1897	High-grade glioma/astrocytoma	Not Applicable	294	yes	yes	yes	Proliferative/progenitor
X7316.1769	Male	6234	High-grade glioma/astrocytoma	Not Applicable	638	yes	yes	yes	Proliferative/progenitor
X7316.2152	Male	4402	High-grade glioma/astrocytoma	Not Applicable	482	yes	yes	yes	Proliferative/progenitor
X7316.2146	Female	1840	High-grade glioma/astrocytoma	Not Applicable	1250	yes	yes	yes	Proliferative/progenitor
X7316.2751	Female	2203	High-grade glioma/astrocytoma	Not Applicable	1250	yes	yes	yes	Glycolytic/plurimetabolic
X7316.2151	Male	2199	High-grade glioma/astrocytoma	Not Applicable	482	yes	yes	yes	Neuronal
X7316.195	Male	3324	High-grade glioma/astrocytoma	Not Applicable	276	yes	yes	yes	Proliferative/progenitor
X7316.3022	Male	9602	High-grade glioma/astrocytoma	Not Applicable	940	yes	yes	yes	Glycolytic/plurimetabolic
X7316.3303	Male	9714	High-grade glioma/astrocytoma	Not Applicable	940	yes	yes	yes	Glycolytic/plurimetabolic
X7316.1763	Female	3810	High-grade glioma/astrocytoma	Not Applicable	225	yes	yes	yes	Proliferative/progenitor
X7316.1789	Male	7387	High-grade glioma/astrocytoma	Not Applicable	608	yes	yes	yes	Neuronal
X7316.445	Male	6779	High-grade glioma/astrocytoma	Not Applicable	608	yes	yes	yes	Glycolytic/plurimetabolic
X7316.2594	Male	2869	High-grade glioma/astrocytoma	Not Applicable	273	yes	yes	yes	Proliferative/progenitor
X7316.475	Male	1986	Low-grade glioma/astrocytoma	BRAF fusion	1826	yes	yes	yes	Glycolytic/plurimetabolic
X7316.487	Male	560	Low-grade glioma/astrocytoma	BRAF fusion	1748	yes	yes	yes	Proliferative/progenitor
X7316.206	Female	4216	Low-grade glioma/astrocytoma	BRAF fusion	739	yes	yes	yes	Glycolytic/plurimetabolic
X7316.1851	Male	5804	Low-grade glioma/astrocytoma	BRAF fusion	1698	yes	yes	yes	Neuronal
X7316.121	Male	2480	Low-grade glioma/astrocytoma	BRAF fusion	1676	yes	yes	yes	Glycolytic/plurimetabolic
X7316.362	Female	4938	Low-grade glioma/astrocytoma	BRAF fusion	745	yes	yes	yes	Glycolytic/plurimetabolic
X7316.2581	Male	3747	Low-grade glioma/astrocytoma	BRAF p.V600E + BRAF p.T599dup	568	yes	yes	yes	Mitochondrial
X7316.3555	Male	1982	Low-grade glioma/astrocytoma	BRAF fusion	Not Reported	yes	yes	yes	Glycolytic/plurimetabolic
X7316.2193	Male	4676	Low-grade glioma/astrocytoma	BRAF fusion	5612	yes	yes	yes	Glycolytic/plurimetabolic
X7316.485	Male	3977	Low-grade glioma/astrocytoma	BRAF fusion	5612	yes	yes	yes	Glycolytic/plurimetabolic
X7316.175	Male	3917	Low-grade glioma/astrocytoma	BRAF Wild Type	1482	yes	yes	yes	Glycolytic/plurimetabolic
X7316.193	Male	1232	Low-grade glioma/astrocytoma	BRAF p.V600E + BRAF p.T599dup	1512	yes	yes	yes	Neuronal
X7316.196	Male	3109	Low-grade glioma/astrocytoma	BRAF Wild Type	1069	yes	yes	yes	Neuronal
X7316.875	Female	735	Low-grade glioma/astrocytoma	BRAF Wild Type	1154	yes	yes	yes	Neuronal
X7316.932	Male	4774	Low-grade glioma/astrocytoma	BRAF p.V600E + BRAF p.T599dup	26	yes	yes	yes	Mitochondrial
X7316.869	Female	4438	Low-grade glioma/astrocytoma	BRAF Wild Type	1222	yes	yes	yes	Glycolytic/plurimetabolic
X7316.20	Male	1469	Low-grade glioma/astrocytoma	BRAF fusion	751	yes	yes	yes	Proliferative/progenitor
X7316.495	Male	1391	Low-grade glioma/astrocytoma	BRAF fusion	511	yes	yes	yes	Neuronal
X7316.2899	Female	1571	Low-grade glioma/astrocytoma	BRAF Wild Type	6854	yes	yes	yes	Proliferative/progenitor
X7316.3575	Female	1956	Low-grade glioma/astrocytoma	BRAF Wild Type	573	yes	yes	yes	Neuronal
X7316.127	Female	2857	Low-grade glioma/astrocytoma	BRAF fusion	1476	yes	yes	yes	Glycolytic/plurimetabolic
X7316.884	Female	5203	Low-grade glioma/astrocytoma	BRAF p.V600E + BRAF p.T599dup	107	yes	yes	yes	Mitochondrial
X7316.134	Male	2419	Low-grade glioma/astrocytoma	BRAF fusion	1628	yes	yes	yes	Glycolytic/plurimetabolic
X7316.2729	Male	996	Low-grade glioma/astrocytoma	BRAF fusion	675	yes	yes	yes	Glycolytic/plurimetabolic
X7316.2900	Female	6938	Low-grade glioma/astrocytoma	BRAF Wild Type	1999	yes	yes	yes	Neuronal
X7316.2723	Female	4326	Low-grade glioma/astrocytoma	BRAF Wild Type	421	yes	yes	yes	Neuronal
X7316.397	Female	4740	Low-grade glioma/astrocytoma	BRAF Wild Type	1725	yes	yes	yes	Neuronal
X7316.2669	Female	1357	Low-grade glioma/astrocytoma	BRAF fusion	Not Reported	yes	yes	yes	Proliferative/progenitor
X7316.117	Male	3354	Low-grade glioma/astrocytoma	BRAF fusion	1145	yes	yes	yes	Mitochondrial
X7316.470	Male	5738	Low-grade glioma/astrocytoma	BRAF Wild Type	286	yes	yes	yes	Neuronal
X7316.400	Female	637	Low-grade glioma/astrocytoma	BRAF fusion	Not Reported	yes	yes	yes	Glycolytic/plurimetabolic
X7316.393	Female	4087	Low-grade glioma/astrocytoma	BRAF fusion	1721	yes	yes	yes	Glycolytic/plurimetabolic
X7316.938	Male	7149	Low-grade glioma/astrocytoma	BRAF fusion	783	yes	yes	yes	Glycolytic/plurimetabolic
X7316.459	Male	5262	Low-grade glioma/astrocytoma	BRAF fusion	1054	yes	yes	yes	Glycolytic/plurimetabolic
X7316.472	Female	5399	Low-grade glioma/astrocytoma	BRAF fusion	1000	yes	yes	yes	Glycolytic/plurimetabolic
X7316.882	Male	6552	Low-grade glioma/astrocytoma	BRAF Wild Type	2561	yes	yes	yes	Neuronal
X7316.957	Female	2810	Low-grade glioma/astrocytoma	BRAF Wild Type	280	yes	yes	no	Glycolytic/plurimetabolic
X7316.3055	Female	3765	Low-grade glioma/astrocytoma	BRAF fusion	287	yes	yes	yes	Glycolytic/plurimetabolic
X7316.954	Female	1818	Low-grade glioma/astrocytoma	BRAF fusion	687	yes	yes	yes	Glycolytic/plurimetabolic
X7316.207	Female	1857	Low-grade glioma/astrocytoma	BRAF Wild Type	1418	yes	yes	yes	Glycolytic/plurimetabolic
X7316.499	Male	623	Low-grade glioma/astrocytoma	BRAF p.V600E + BRAF p.T599dup	1645	yes	yes	yes	Glycolytic/plurimetabolic
X7316.2663	Male	1436	Low-grade glioma/astrocytoma	BRAF fusion	130	yes	yes	yes	Glycolytic/plurimetabolic
X7316.267	Female	5401	Low-grade glioma/astrocytoma	BRAF p.V600E + BRAF p.T599dup	3781	yes	yes	yes	Glycolytic/plurimetabolic
X7316.368	Male	796	Low-grade glioma/astrocytoma	BRAF fusion	2047	yes	yes	yes	Glycolytic/plurimetabolic
X7316.345	Male	2478	Low-grade glioma/astrocytoma	BRAF fusion	1138	yes	yes	yes	Glycolytic/plurimetabolic
X7316.2195	Male	809	Low-grade glioma/astrocytoma	BRAF Wild Type	437	yes	yes	yes	Neuronal
X7316.148	Male	5984	Low-grade glioma/astrocytoma	BRAF Wild Type	5260	yes	yes	yes	Neuronal
X7316.891	Female	5213	Low-grade glioma/astrocytoma	BRAF fusion	770	yes	yes	yes	Glycolytic/plurimetabolic
X7316.370	Male	3870	Low-grade glioma/astrocytoma	BRAF fusion	776	yes	yes	yes	Neuronal
X7316.173	Female	4937	Low-grade glioma/astrocytoma	BRAF Wild Type	2197	yes	yes	yes	Glycolytic/plurimetabolic
X7316.2154	Female	6061	Low-grade glioma/astrocytoma	BRAF Wild Type	2197	yes	yes	yes	Glycolytic/plurimetabolic
X7316.925	Female	779	Low-grade glioma/astrocytoma	BRAF fusion	762	yes	yes	yes	Neuronal
X7316.2755	Male	3998	Low-grade glioma/astrocytoma	BRAF fusion	538	yes	yes	yes	Glycolytic/plurimetabolic
X7316.3062	Female	1612	Low-grade glioma/astrocytoma	BRAF fusion	391	yes	yes	yes	Glycolytic/plurimetabolic
X7316.3556	Male	6149	Low-grade glioma/astrocytoma	BRAF fusion	2183	yes	yes	yes	Neuronal
X7316.154	Male	2399	Low-grade glioma/astrocytoma	BRAF fusion	2798	yes	yes	yes	Glycolytic/plurimetabolic
X7316.3570	Male	4786	Low-grade glioma/astrocytoma	BRAF fusion	1925	yes	yes	yes	Neuronal
X7316.391	Male	1359	Low-grade glioma/astrocytoma	BRAF fusion	1767	yes	yes	yes	Proliferative/progenitor
X7316.162	Male	6286	Low-grade glioma/astrocytoma	BRAF fusion	284	yes	yes	yes	Neuronal
X7316.2174	Female	3979	Low-grade glioma/astrocytoma	BRAF Wild Type	1132	yes	yes	yes	Neuronal
X7316.449	Female	4574	Low-grade glioma/astrocytoma	BRAF Wild Type	4417	yes	yes	yes	Neuronal
X7316.2167	Male	5766	Low-grade glioma/astrocytoma	BRAF fusion	649	yes	yes	yes	Neuronal
X7316.488	Male	2687	Low-grade glioma/astrocytoma	BRAF fusion	3173	yes	yes	yes	Glycolytic/plurimetabolic
X7316.2184	Female	3602	Low-grade glioma/astrocytoma	BRAF fusion	711	yes	yes	yes	Glycolytic/plurimetabolic
X7316.350	Male	421	Low-grade glioma/astrocytoma	BRAF p.V600E + BRAF p.T599dup	1710	yes	yes	yes	Mitochondrial
X7316.944	Male	1083	Low-grade glioma/astrocytoma	BRAF p.V600E + BRAF p.T599dup	1710	yes	yes	yes	Proliferative/progenitor
X7316.3068	Female	4932	Low-grade glioma/astrocytoma	BRAF fusion	106	yes	yes	yes	Neuronal
X7316.183	Male	8422	Low-grade glioma/astrocytoma	BRAF Wild Type	315	yes	yes	yes	Neuronal
X7316.32	Male	6259	Low-grade glioma/astrocytoma	BRAF Wild Type	1423	yes	yes	yes	Neuronal
X7316.168	Male	1933	Low-grade glioma/astrocytoma	BRAF fusion	1100	yes	yes	yes	Glycolytic/plurimetabolic
X7316.344	Female	3991	Low-grade glioma/astrocytoma	BRAF Wild Type	3390	yes	yes	yes	Glycolytic/plurimetabolic
X7316.442	Female	4222	Low-grade glioma/astrocytoma	BRAF Wild Type	3390	yes	yes	yes	unclassified
X7316.1760	Female	3402	Low-grade glioma/astrocytoma	BRAF p.V600E + BRAF p.T599dup	636	yes	yes	yes	Mitochondrial
X7316.936	Female	3902	Low-grade glioma/astrocytoma	BRAF Wild Type	4	yes	yes	yes	Mitochondrial
X7316.2664	Male	1352	Low-grade glioma/astrocytoma	BRAF Wild Type	463	yes	yes	yes	Glycolytic/plurimetabolic
X7316.332	Female	1178	Low-grade glioma/astrocytoma	BRAF fusion	1523	yes	yes	yes	Proliferative/progenitor
X7316.2172	Male	5937	Low-grade glioma/astrocytoma	BRAF fusion	Not Reported	yes	yes	yes	Glycolytic/plurimetabolic
X7316.1767	Female	5083	Low-grade glioma/astrocytoma	BRAF Wild Type	1080	yes	yes	yes	Proliferative/progenitor
X7316.329	Male	4344	Low-grade glioma/astrocytoma	BRAF Wild Type	2491	yes	yes	yes	Glycolytic/plurimetabolic
X7316.946	Male	4513	Low-grade glioma/astrocytoma	BRAF fusion	788	yes	yes	yes	Glycolytic/plurimetabolic
X7316.146	Female	2396	Low-grade glioma/astrocytoma	BRAF fusion	454	yes	yes	yes	Glycolytic/plurimetabolic
X7316.222	Male	2750	Low-grade glioma/astrocytoma	BRAF fusion	1087	yes	yes	yes	Glycolytic/plurimetabolic
X7316.186	Female	4417	Low-grade glioma/astrocytoma	BRAF fusion	1810	yes	yes	yes	Glycolytic/plurimetabolic

## Sheet: Tab 6 - Supplementary Table 1e
Supplementary Table 1: Clinical and molecular description of sample datasets
Supplementary Table 1e: Molecular and clinical data of BRCA samples from the CPTAC cohort
Tumor ID	Age (years at diagnosis)	Sex	PAM50 classification	CPTAC NMF Cluster	TNBC Status	Clinical Stage	RNAseq	Proteomics	Phosphoproteomics	SNF classification
X11BR047	59.1667	Female	LumA	LumA-I	negative	Stage IIA	yes	yes	yes	Mitochondrial
X11BR043	36.6667	Female	LumB	LumB-I	negative	Stage IIB	yes	yes	yes	Proliferative/progenitor
X11BR049	45.8333	Female	LumB	LumB-I	negative	Stage IIIA	yes	yes	yes	Proliferative/progenitor
X11BR023	58.5	Female	Basal	Basal-I	positive	Stage IIA	yes	yes	yes	Proliferative/progenitor
X18BR010	41	Female	LumA	LumA-I	negative	Stage IIIA	yes	yes	yes	Glycolytic/plurimetabolic
X06BR003	75	Female	Her2	HER2-I	negative	Stage IIA	yes	yes	yes	Proliferative/progenitor
X11BR074	66.1667	Female	LumA	LumA-I	negative	Stage IIIA	yes	yes	yes	Mitochondrial
X18BR017	72.6667	Female	LumA	HER2-I	negative	Stage IA	yes	yes	yes	Glycolytic/plurimetabolic
X01BR017	45	Female	Her2	Basal-I	negative	Stage III	yes	yes	yes	Glycolytic/plurimetabolic
X06BR006	51	Female	Normal-like	LumA-I	negative	unknown	yes	yes	yes	Glycolytic/plurimetabolic
X09BR005	38.25	Female	Her2	HER2-I	negative	Stage IIB	yes	yes	yes	Proliferative/progenitor
X11BR017	74.75	Female	Her2	HER2-I	positive	Stage IIIA	yes	yes	yes	Glycolytic/plurimetabolic
X01BR015	35	Female	LumA	LumA-I	negative	Stage IIB	yes	yes	yes	Glycolytic/plurimetabolic
X11BR025	77.4167	Female	LumA	LumB-I	negative	Stage IIA	yes	yes	yes	Neuronal
X01BR001	55	Female	Basal	Basal-I	positive	Stage IIB	yes	yes	yes	Proliferative/progenitor
X01BR032	46.4167	Female	LumB	LumB-I	negative	Stage IIIB	yes	yes	yes	unclassified
X05BR045	60	Female	Basal	Basal-I	positive	Stage IIA	yes	yes	yes	Proliferative/progenitor
X01BR027	80	Female	Basal	Basal-I	positive	Stage IIA	yes	yes	yes	Proliferative/progenitor
X14BR008	66.3333	Female	LumA	LumA-I	negative	Stage IIIA	yes	yes	yes	Mitochondrial
X18BR002	64.0833	Female	Her2	HER2-I	positive	Stage IIIA	yes	yes	yes	Glycolytic/plurimetabolic
X03BR013	52.1667	Female	LumA	LumA-I	negative	Stage IIA	yes	yes	yes	Mitochondrial
X11BR032	49.75	Female	LumA	LumA-I	negative	Stage IIA	yes	yes	yes	Glycolytic/plurimetabolic
X21BR010	71	Female	LumA	LumA-I	negative	Stage IIA	yes	yes	yes	Mitochondrial
X03BR004	88.6667	Female	LumA	LumA-I	negative	Stage IIB	yes	yes	yes	Mitochondrial
X11BR003	53.5833	Female	Basal	Basal-I	positive	Stage IIA	yes	yes	yes	Proliferative/progenitor
X11BR028	55.3333	Female	Her2	HER2-I	negative	Stage IIA	yes	yes	yes	Proliferative/progenitor
X18BR004	76.75	Female	LumA	LumB-I	negative	Stage IIA	yes	yes	yes	Neuronal
X20BR005	47.3333	Female	Basal	Basal-I	positive	Stage IIB	yes	yes	yes	Proliferative/progenitor
X11BR073	64.5833	Female	LumB	LumB-I	negative	Stage IIIA	yes	yes	yes	Glycolytic/plurimetabolic
X11BR009	44.1667	Female	LumB	LumB-I	negative	Stage IIIC	yes	yes	yes	Proliferative/progenitor
X18BR019	68.0833	Female	LumA	LumB-I	negative	Stage IIIA	yes	yes	yes	Neuronal
X20BR001	82.1667	Female	LumA	LumB-I	negative	Stage IIA	yes	yes	yes	Mitochondrial
X09BR007	77.5	Female	LumA	LumB-I	negative	Stage IIIA	yes	yes	yes	Glycolytic/plurimetabolic
X11BR020	37.5	Female	LumA	HER2-I	negative	Stage IIA	yes	yes	yes	Glycolytic/plurimetabolic
X20BR002	95.3333	Female	Basal	Basal-I	negative	Stage IIA	yes	yes	yes	Proliferative/progenitor
X11BR019	61.25	Female	LumB	LumB-I	negative	Stage IIA	yes	yes	yes	Glycolytic/plurimetabolic
X20BR008	71.9167	Female	Her2	HER2-I	positive	Stage IIIB	yes	yes	yes	Glycolytic/plurimetabolic
X01BR033	40.4167	Female	LumA	LumA-I	negative	Stage III	yes	yes	yes	Glycolytic/plurimetabolic
X11BR022	48.6667	Female	LumA	LumA-I	negative	Stage IIA	yes	yes	yes	Glycolytic/plurimetabolic
X11BR013	70	Female	LumB	LumB-I	negative	Stage IIA	yes	yes	yes	Proliferative/progenitor
X03BR010	78.5833	Female	LumA	LumB-I	negative	Stage IIA	yes	yes	yes	Mitochondrial
X20BR007	55	Female	Basal	Basal-I	positive	Stage IIA	yes	yes	yes	Proliferative/progenitor
X11BR031	50	Female	LumA	HER2-I	negative	Stage IIA	yes	yes	yes	Glycolytic/plurimetabolic
X11BR030	50.75	Female	Her2	HER2-I	negative	Stage IIA	yes	yes	yes	Glycolytic/plurimetabolic
X18BR007	64	Female	LumA	LumA-I	negative	Stage IIA	yes	yes	yes	Glycolytic/plurimetabolic
X11BR050	54	Female	LumA	LumA-I	negative	Stage IIA	yes	yes	yes	Mitochondrial
X05BR001	70	Female	Basal	HER2-I	negative	Stage IIB	yes	yes	yes	Glycolytic/plurimetabolic
X11BR014	39.6667	Female	LumA	LumA-I	negative	Stage IIIA	yes	yes	yes	Mitochondrial
X22BR005	46	Female	LumA	LumB-I	negative	Stage IIB	yes	yes	yes	Proliferative/progenitor
X11BR010	35.5833	Female	LumA	HER2-I	negative	Stage IIB	yes	yes	yes	Glycolytic/plurimetabolic
X01BR031	61.6667	Female	Basal	Basal-I	positive	Stage III	yes	yes	yes	Proliferative/progenitor
X03BR005	61.5	Female	LumA	LumA-I	negative	Stage IIA	yes	yes	yes	Mitochondrial
X18BR003	65.8333	Female	LumB	LumB-I	negative	Stage IIA	yes	yes	yes	Glycolytic/plurimetabolic
X11BR024	80.75	Female	Basal	Basal-I	positive	Stage IIA	yes	yes	yes	Proliferative/progenitor
X05BR016	78.1667	Female	LumA	LumB-I	negative	Stage IIB	yes	yes	yes	Neuronal
X01BR030	84.1667	Female	LumA	LumA-I	negative	Stage IIIA	yes	yes	yes	Glycolytic/plurimetabolic
X01BR018	66	Female	Basal	Basal-I	negative	Stage IIIA	yes	yes	yes	Proliferative/progenitor
X05BR042	40	Female	Basal	Basal-I	positive	Stage IIB	yes	yes	yes	Proliferative/progenitor
X11BR054	84.4167	Female	LumA	LumB-I	negative	Stage IIA	yes	yes	yes	Neuronal
X05BR044	62.75	Female	Her2	HER2-I	negative	Stage IIB	yes	yes	yes	Glycolytic/plurimetabolic
X11BR006	54.5	Female	LumA	LumA-I	negative	Stage IIA	yes	yes	yes	Glycolytic/plurimetabolic
X14BR005	78.3333	Female	LumA	LumB-I	negative	Stage IIA	yes	yes	yes	Mitochondrial
X11BR044	48	Female	LumB	LumB-I	negative	Stage IIIA	yes	yes	yes	Proliferative/progenitor
X11BR016	30.9167	Female	Basal	Basal-I	positive	Stage IIA	yes	yes	yes	Proliferative/progenitor
X11BR055	56.25	Female	LumA	LumA-I	negative	Stage IIA	yes	yes	yes	Glycolytic/plurimetabolic
X06BR005	58	Female	LumA	LumB-I	negative	Stage IIA	yes	yes	yes	Glycolytic/plurimetabolic
X11BR042	71.4167	Female	Her2	HER2-I	positive	Stage IIA	yes	yes	yes	Glycolytic/plurimetabolic
X11BR018	54.4167	Female	LumA	LumA-I	negative	Stage IIIA	yes	yes	yes	Glycolytic/plurimetabolic
X05BR009	64.3333	Female	LumA	LumA-I	negative	Stage IIIC	yes	yes	yes	Glycolytic/plurimetabolic
X01BR025	62	Female	LumA	LumB-I	negative	Stage IIIA	yes	yes	yes	Proliferative/progenitor
X11BR015	60	Female	LumB	LumB-I	negative	Stage IIIA	yes	yes	yes	Proliferative/progenitor
X11BR040	67.8333	Female	LumA	LumA-I	negative	Stage IIIA	yes	yes	yes	Mitochondrial
X11BR004	54.5	Female	Her2	HER2-I	negative	Stage IIA	yes	yes	yes	Glycolytic/plurimetabolic
X01BR043	59.7083	Female	Basal	Basal-I	positive	unknown	yes	yes	yes	Glycolytic/plurimetabolic
X05BR003	37.5833	Female	LumA	LumA-I	negative	Stage IIB	yes	yes	yes	Glycolytic/plurimetabolic
X05BR029	61.9167	Female	Basal	Basal-I	positive	Stage IIA	yes	yes	yes	Proliferative/progenitor
X05BR043	50	Female	Basal	Basal-I	positive	Stage IIB	yes	yes	yes	Proliferative/progenitor
X05BR026	71.5	Female	LumA	LumA-I	negative	Stage IIA	yes	yes	yes	Glycolytic/plurimetabolic
X11BR056	52.8333	Female	LumA	HER2-I	negative	Stage IIB	yes	yes	yes	Glycolytic/plurimetabolic
X11BR038	47.4167	Female	Her2	HER2-I	negative	Stage IIA	yes	yes	yes	Glycolytic/plurimetabolic
X11BR036	51.5833	Female	Basal	Basal-I	positive	Stage IIA	yes	yes	yes	Proliferative/progenitor
X18BR009	63.5	Female	Normal-like	HER2-I	negative	Stage IIA	yes	yes	yes	Glycolytic/plurimetabolic
X18BR006	62.3333	Female	LumB	LumB-I	negative	Stage IIA	yes	yes	yes	Glycolytic/plurimetabolic
X22BR006	55	Female	LumA	LumB-I	negative	Stage IIIA	yes	yes	yes	Mitochondrial
X11BR072	70.6667	Female	LumA	LumA-I	negative	Stage IIIC	yes	yes	yes	Mitochondrial
X11BR027	76.1667	Female	LumA	LumB-I	negative	Stage IIA	yes	yes	yes	Mitochondrial
X01BR040	39.9667	Female	Basal	Basal-I	positive	Stage IIB	yes	yes	yes	Glycolytic/plurimetabolic
X11BR059	45.9167	Female	Normal-like	HER2-I	negative	Stage IIA	yes	yes	yes	Glycolytic/plurimetabolic
X11BR051	65.4167	Female	LumA	LumB-I	negative	Stage IIIA	yes	yes	yes	Glycolytic/plurimetabolic
X05BR038	52.25	Female	LumA	LumA-I	negative	Stage IA	yes	yes	yes	Glycolytic/plurimetabolic
X11BR053	61.9167	Female	LumB	LumB-I	negative	Stage IIA	yes	yes	yes	Proliferative/progenitor
X11BR060	52.8333	Female	Her2	HER2-I	negative	Stage IIB	yes	yes	yes	Proliferative/progenitor
X09BR004	75.3333	Female	Normal-like	Basal-I	negative	Stage IIA	yes	yes	yes	Proliferative/progenitor
X11BR075	79.4167	Female	LumB	LumB-I	negative	Stage IIIA	yes	yes	yes	Proliferative/progenitor
X03BR002	60.5833	Female	LumA	LumA-I	negative	Stage IIIA	yes	yes	yes	Mitochondrial
X16BR012	47.5	Female	LumB	LumB-I	unknown	Stage IIIC	yes	yes	yes	Proliferative/progenitor
X06BR014	51	Female	LumA	LumB-I	negative	Stage IIB	yes	yes	yes	Mitochondrial
X18BR016	73.75	Female	LumA	LumA-I	negative	Stage IA	yes	yes	yes	Mitochondrial
X05BR005	50	Female	LumA	LumA-I	negative	Stage IA	yes	yes	yes	Glycolytic/plurimetabolic
X13BR009	75	Female	LumB	LumB-I	negative	Stage IIIB	yes	yes	yes	Proliferative/progenitor
X11BR080	68.3333	Female	Basal	Basal-I	negative	Stage IIB	yes	yes	yes	Proliferative/progenitor
X01BR042	58	Female	Basal	Basal-I	positive	unknown	yes	yes	yes	Proliferative/progenitor
X15BR003	74.5833	Female	LumA	LumA-I	negative	Stage IIA	yes	yes	yes	Glycolytic/plurimetabolic
X14BR014	59.1667	Female	LumA	LumA-I	negative	Stage IIA	yes	yes	yes	Mitochondrial
X11BR058	65.5833	Female	Normal-like	HER2-I	unknown	Stage IIA	yes	yes	yes	Glycolytic/plurimetabolic
X11BR012	77	Female	LumA	LumB-I	negative	Stage IIA	yes	yes	yes	Mitochondrial
X01BR009	NA	NA	Basal	Basal-I	positive	unknown	yes	yes	yes	Glycolytic/plurimetabolic
X01BR008	NA	NA	Basal	Basal-I	unknown	unknown	yes	yes	yes	Proliferative/progenitor
X21BR001	86	Female	LumB	LumB-I	negative	unknown	yes	yes	yes	Glycolytic/plurimetabolic
X21BR002	86	Female	LumA	LumB-I	negative	unknown	yes	yes	yes	Glycolytic/plurimetabolic
X01BR026	48	Female	Basal	Basal-I	positive	unknown	yes	yes	yes	Glycolytic/plurimetabolic
X05BR004	46	Female	LumA	LumA-I	negative	unknown	yes	yes	yes	Mitochondrial
X03BR006	42.5833	Female	Basal	Basal-I	positive	unknown	yes	yes	yes	Proliferative/progenitor
X01BR023	NA	NA	LumA	LumB-I	negative	unknown	yes	yes	yes	Mitochondrial
X11BR011	71.5	Female	LumB	HER2-I	negative	Stage IIIA	yes	yes	yes	Glycolytic/plurimetabolic
X01BR020	NA	NA	Basal	Basal-I	positive	unknown	yes	yes	yes	Proliferative/progenitor
X20BR006	65.5	Female	Basal	Basal-I	negative	Stage IIB	yes	yes	yes	Proliferative/progenitor
X09BR001	NA	NA	LumA	LumB-I	negative	unknown	yes	yes	yes	Proliferative/progenitor
X01BR010	NA	NA	Her2	HER2-I	positive	unknown	yes	yes	yes	Glycolytic/plurimetabolic

## Sheet: Tab 7 - Supplementary Table 1f
Supplementary Table 1: Clinical and molecular description of sample datasets
Supplementary Table 1f: Molecular and clinical data of BRCA samples from the TCGA cohort
Tumor ID	Sex	Age (years at diagnosis)	Diagnosis	PAM50 classification	Clinical Stage	Pathway based classification	Vital status*	Overall survival (days)
TCGA-A8-A08S-01A-11R-A034-07	FEMALE	71	Infiltrating duct carcinoma, NOS	LumB	Stage_II	unclassified	0	1004
TCGA-S3-AA11-01A-31R-A41B-07	FEMALE	67	Infiltrating duct carcinoma, NOS	LumA	Stage_II	unclassified	0	421
TCGA-C8-A1HL-01A-11R-A137-07	FEMALE	38	Mucinous adenocarcinoma	LumB	Stage_III	Proliferative/progenitor	0	317
TCGA-BH-A42T-01A-11R-A24H-07	FEMALE	75	Lobular carcinoma, NOS	LumB	Stage_II	Proliferative/progenitor	1	320
TCGA-A8-A09T-01A-11R-A00Z-07	FEMALE	68	Lobular carcinoma, NOS	LumA	NA	Mitochondrial	0	579
TCGA-E2-A1IU-01A-11R-A14D-07	FEMALE	60	Infiltrating duct carcinoma, NOS	LumA	Stage_I	unclassified	0	337
TCGA-B6-A0IN-01A-11R-A034-07	FEMALE	45	Infiltrating duct mixed with other types of carcinoma	LumB	NA	Mitochondrial	1	2573
TCGA-E9-A249-01A-11R-A169-07	FEMALE	45	Infiltrating duct carcinoma, NOS	LumB	Stage_II	unclassified	0	217
TCGA-A2-A0T5-01A-21R-A084-07	FEMALE	39	Infiltrating duct carcinoma, NOS	LumA	Stage_II	unclassified	0	531
TCGA-E9-A1RG-01A-11R-A14D-07	FEMALE	62	Infiltrating duct carcinoma, NOS	LumB	Stage_III	Mitochondrial	0	647
TCGA-A7-A3J0-01A-11R-A213-07	FEMALE	62	Mucinous adenocarcinoma	LumA	Stage_II	Neuronal	0	313
TCGA-A8-A09B-01A-11R-A00Z-07	FEMALE	58	Infiltrating duct carcinoma, NOS	LumA	Stage_III	unclassified	0	365
TCGA-AN-A0AR-01A-11R-A00Z-07	FEMALE	55	Infiltrating duct carcinoma, NOS	Basal	Stage_II	Proliferative/progenitor	0	10
TCGA-BH-A0BW-01A-11R-A115-07	FEMALE	71	Infiltrating duct carcinoma, NOS	Basal	Stage_I	Glycolytic/plurimetabolic	0	2371
TCGA-C8-A132-01A-31R-A115-07	FEMALE	56	Infiltrating duct carcinoma, NOS	LumA	Stage_II	Glycolytic/plurimetabolic	0	383
TCGA-E2-A1L6-01A-11R-A13Q-07	FEMALE	44	Infiltrating duct carcinoma, NOS	LumA	Stage_II	unclassified	0	1648
TCGA-BH-A0BL-01A-11R-A115-07	FEMALE	35	Infiltrating duct carcinoma, NOS	Basal	Stage_I	Glycolytic/plurimetabolic	0	2278
TCGA-A8-A08I-01A-11R-A00Z-07	FEMALE	53	Infiltrating duct carcinoma, NOS	LumB	Stage_II	Glycolytic/plurimetabolic	0	365
TCGA-A8-A07O-01A-11R-A00Z-07	FEMALE	51	Infiltrating duct carcinoma, NOS	Basal	Stage_II	Proliferative/progenitor	0	304
TCGA-EW-A423-01A-11R-A24H-07	FEMALE	75	Lobular carcinoma, NOS	LumA	Stage_II	Mitochondrial	0	533
TCGA-A2-A3XY-01A-11R-A239-07	FEMALE	49	Infiltrating duct carcinoma, NOS	Basal	Stage_II	Glycolytic/plurimetabolic	1	1093
TCGA-3C-AALI-01A-11R-A41B-07	FEMALE	50	Infiltrating duct carcinoma, NOS	Her2	Stage_II	Proliferative/progenitor	0	4005
TCGA-AN-A0XO-01A-11R-A109-07	FEMALE	59	Infiltrating duct carcinoma, NOS	LumA	Stage_III	unclassified	0	375
TCGA-C8-A1HO-01A-11R-A13Q-07	FEMALE	34	Infiltrating duct carcinoma, NOS	LumA	Stage_III	Neuronal	0	375
TCGA-BH-A0DX-01A-11R-A115-07	FEMALE	62	Infiltrating duct carcinoma, NOS	LumA	Stage_I	Glycolytic/plurimetabolic	0	2156
TCGA-AN-A0XU-01A-11R-A109-07	FEMALE	54	Infiltrating duct carcinoma, NOS	Basal	Stage_II	Proliferative/progenitor	0	10
TCGA-BH-A8FZ-01A-11R-A352-07	FEMALE	58	Lobular carcinoma, NOS	Normal	Stage_I	Glycolytic/plurimetabolic	0	574
TCGA-AR-A2LM-01A-11R-A180-07	FEMALE	49	Lobular carcinoma, NOS	LumA	Stage_II	unclassified	0	1935
TCGA-BH-A0HX-01A-21R-A056-07	FEMALE	54	Infiltrating duct carcinoma, NOS	LumA	Stage_II	unclassified	0	829
TCGA-AO-A03L-01A-41R-A056-07	FEMALE	34	Infiltrating duct carcinoma, NOS	LumA	Stage_III	Proliferative/progenitor	0	2442
TCGA-EW-A1PB-01A-11R-A144-07	FEMALE	70	Infiltrating duct carcinoma, NOS	Basal	Stage_III	Proliferative/progenitor	0	608
TCGA-D8-A27P-01A-11R-A16F-07	FEMALE	64	Infiltrating duct carcinoma, NOS	LumA	Stage_I	unclassified	0	49
TCGA-AR-A0TY-01A-12R-A115-07	FEMALE	54	Infiltrating duct carcinoma, NOS	LumB	Stage_II	Proliferative/progenitor	1	1699
TCGA-AR-A1AV-01A-21R-A12P-07	MALE	68	Infiltrating duct carcinoma, NOS	NA	NA	unclassified	0	1864
TCGA-Z7-A8R5-01A-42R-A41B-07	FEMALE	61	Lobular carcinoma, NOS	LumA	Stage_III	Mitochondrial	0	3287
TCGA-C8-A27B-01A-11R-A169-07	FEMALE	48	Infiltrating duct carcinoma, NOS	Basal	Stage_II	Proliferative/progenitor	0	439
TCGA-OL-A5RY-01A-21R-A28M-07	FEMALE	52	Infiltrating duct carcinoma, NOS	Normal	Stage_II	Glycolytic/plurimetabolic	0	752
TCGA-EW-A2FS-01A-11R-A17B-07	FEMALE	41	Infiltrating duct carcinoma, NOS	LumA	Stage_II	Mitochondrial	0	1604
TCGA-A2-A0EX-01A-21R-A034-07	FEMALE	46	Lobular carcinoma, NOS	LumA	Stage_II	unclassified	0	752
TCGA-A8-A07S-01A-11R-A034-07	FEMALE	73	Infiltrating duct and lobular carcinoma	LumB	Stage_II	unclassified	0	243
TCGA-E2-A14Y-01A-21R-A12D-07	FEMALE	35	Infiltrating duct carcinoma, NOS	Basal	Stage_II	Proliferative/progenitor	0	2109
TCGA-AO-A03N-01B-11R-A10J-07	FEMALE	59	Infiltrating duct carcinoma, NOS	LumB	Stage_II	Mitochondrial	0	2031
TCGA-B6-A0I9-01A-11R-A034-07	FEMALE	62	Infiltrating duct carcinoma, NOS	Her2	Stage_IV	Proliferative/progenitor	1	362
TCGA-E2-A106-01A-11R-A10J-07	FEMALE	34	Infiltrating duct carcinoma, NOS	LumA	Stage_I	unclassified	0	2541
TCGA-A8-A07C-01A-11R-A034-07	FEMALE	57	Infiltrating duct carcinoma, NOS	Basal	Stage_II	Proliferative/progenitor	0	1034
TCGA-A7-A3RF-01A-11R-A22K-07	FEMALE	79	Mucinous adenocarcinoma	LumA	Stage_II	Neuronal	0	408
TCGA-E2-A158-01A-11R-A12D-07	FEMALE	43	Infiltrating duct carcinoma, NOS	Basal	Stage_II	Proliferative/progenitor	0	450
TCGA-E9-A1N4-01A-11R-A14M-07	FEMALE	41	Lobular carcinoma, NOS	LumA	Stage_III	Glycolytic/plurimetabolic	0	1000
TCGA-B6-A0RO-01A-22R-A084-07	FEMALE	71	Infiltrating duct carcinoma, NOS	LumA	Stage_III	Mitochondrial	0	4929
TCGA-D8-A1XA-01A-11R-A14D-07	FEMALE	64	Infiltrating duct carcinoma, NOS	LumA	Stage_I	unclassified	0	839
TCGA-BH-A1EU-01A-11R-A137-07	FEMALE	83	Infiltrating duct carcinoma, NOS	LumA	Stage_I	Glycolytic/plurimetabolic	1	1286
TCGA-E9-A1ND-01A-11R-A144-07	FEMALE	75	Infiltrating duct carcinoma, NOS	Basal	Stage_II	Glycolytic/plurimetabolic	0	1266
TCGA-B6-A0RP-01A-21R-A084-07	FEMALE	73	Infiltrating duct and lobular carcinoma	LumA	NA	unclassified	1	3126
TCGA-C8-A26Z-01A-11R-A16F-07	FEMALE	59	Infiltrating duct carcinoma, NOS	LumA	Stage_II	unclassified	0	470
TCGA-C8-A275-01A-21R-A16F-07	FEMALE	56	Infiltrating duct carcinoma, NOS	Her2	Stage_II	Proliferative/progenitor	0	1
TCGA-EW-A1PE-01A-11R-A144-07	FEMALE	56	Intraductal micropapillary carcinoma	LumA	Stage_II	Glycolytic/plurimetabolic	0	320
TCGA-E2-A14N-01A-31R-A137-07	FEMALE	37	Infiltrating duct carcinoma, NOS	Basal	Stage_II	Proliferative/progenitor	0	1434
TCGA-E2-A15T-01A-11R-A115-07	FEMALE	65	Infiltrating duct carcinoma, NOS	LumB	Stage_II	unclassified	0	1563
TCGA-AO-A0JL-01A-11R-A056-07	FEMALE	59	Infiltrating duct carcinoma, NOS	Basal	Stage_III	Mitochondrial	0	1683
TCGA-BH-A0BF-01A-21R-A12P-07	FEMALE	56	Infiltrating duct carcinoma, NOS	LumB	Stage_II	Glycolytic/plurimetabolic	1	1324
TCGA-B6-A409-01A-11R-A24H-07	FEMALE	44	Infiltrating duct carcinoma, NOS	Basal	Stage_III	Mitochondrial	1	573
TCGA-D8-A147-01A-11R-A115-07	FEMALE	45	Infiltrating duct carcinoma, NOS	Basal	NA	Proliferative/progenitor	0	584
TCGA-GM-A2DH-01A-11R-A180-07	FEMALE	58	Infiltrating duct carcinoma, NOS	Her2	Stage_I	Proliferative/progenitor	0	2193
TCGA-BH-A42U-01A-12R-A24H-07	FEMALE	80	Lobular carcinoma, NOS	Normal	Stage_II	Mitochondrial	0	3364
TCGA-AR-A2LN-01A-21R-A18M-07	FEMALE	65	Lobular carcinoma, NOS	LumA	Stage_II	Glycolytic/plurimetabolic	0	1161
TCGA-E2-A2P6-01A-11R-A19W-07	FEMALE	77	Lobular carcinoma, NOS	LumA	Stage_II	Mitochondrial	0	1051
TCGA-AN-A0FJ-01A-11R-A00Z-07	FEMALE	59	Infiltrating duct carcinoma, NOS	Basal	Stage_IV	Proliferative/progenitor	0	242
TCGA-A7-A0CH-01A-21R-A00Z-07	FEMALE	79	Infiltrating duct carcinoma, NOS	LumA	Stage_II	unclassified	0	1079
TCGA-AN-A0FT-01A-11R-A034-07	FEMALE	63	Infiltrating duct carcinoma, NOS	LumA	Stage_II	Mitochondrial	0	214
TCGA-E2-A1B0-01A-11R-A12P-07	FEMALE	50	Infiltrating duct carcinoma, NOS	Her2	Stage_III	Proliferative/progenitor	0	1631
TCGA-E9-A244-01A-11R-A169-07	FEMALE	54	Infiltrating duct carcinoma, NOS	Basal	Stage_II	Proliferative/progenitor	0	21
TCGA-A8-A07I-01A-11R-A00Z-07	FEMALE	69	Infiltrating duct carcinoma, NOS	Her2	Stage_III	Glycolytic/plurimetabolic	0	426
TCGA-BH-A0DO-01B-11R-A12D-07	FEMALE	78	Infiltrating duct carcinoma, NOS	LumA	Stage_I	unclassified	0	1644
TCGA-BH-A0EB-01A-11R-A034-07	FEMALE	69	Infiltrating duct carcinoma, NOS	LumA	Stage_I	Glycolytic/plurimetabolic	0	745
TCGA-A8-A09Q-01A-11R-A00Z-07	FEMALE	83	Infiltrating duct carcinoma, NOS	LumB	Stage_III	Glycolytic/plurimetabolic	0	761
TCGA-E2-A573-01A-11R-A29R-07	FEMALE	48	Infiltrating duct carcinoma, NOS	Basal	Stage_I	Proliferative/progenitor	0	1062
TCGA-A8-A08L-01A-11R-A00Z-07	FEMALE	89	Infiltrating duct carcinoma, NOS	Her2	Stage_III	Proliferative/progenitor	1	30
TCGA-B6-A0IC-01A-11R-A034-07	FEMALE	90	Intraductal papillary adenocarcinoma with invasion	LumA	NA	unclassified	1	0
TCGA-C8-A1HI-01A-11R-A137-07	FEMALE	40	Infiltrating duct carcinoma, NOS	LumA	Stage_III	Mitochondrial	0	343
TCGA-AC-A2QI-01A-12R-A19W-07	FEMALE	76	Lobular carcinoma, NOS	LumA	Stage_III	Glycolytic/plurimetabolic	0	588
TCGA-A1-A0SI-01A-11R-A144-07	FEMALE	52	Infiltrating duct carcinoma, NOS	LumB	Stage_II	Glycolytic/plurimetabolic	0	635
TCGA-BH-A1F0-01A-11R-A137-07	FEMALE	80	Infiltrating duct carcinoma, NOS	Basal	Stage_II	Glycolytic/plurimetabolic	1	785
TCGA-EW-A1J5-01A-11R-A13Q-07	FEMALE	59	Lobular carcinoma, NOS	LumA	Stage_II	Glycolytic/plurimetabolic	0	477
TCGA-A2-A0YJ-01A-11R-A109-07	FEMALE	39	Infiltrating duct carcinoma, NOS	Basal	Stage_III	Proliferative/progenitor	0	566
TCGA-EW-A1PG-01A-11R-A144-07	FEMALE	53	Lobular carcinoma, NOS	Normal	Stage_II	unclassified	0	1051
TCGA-A8-A085-01A-11R-A00Z-07	MALE	44	Infiltrating duct carcinoma, NOS	NA	NA	Proliferative/progenitor	0	1124
TCGA-B6-A0RM-01A-11R-A084-07	FEMALE	57	Infiltrating duct carcinoma, NOS	LumA	NA	unclassified	1	2373
TCGA-A2-A04T-01A-21R-A034-07	FEMALE	62	Infiltrating duct carcinoma, NOS	Basal	Stage_II	Proliferative/progenitor	0	2246
TCGA-A2-A0T2-01A-11R-A084-07	FEMALE	66	Infiltrating duct carcinoma, NOS	Basal	Stage_IV	Mitochondrial	1	255
TCGA-GI-A2C9-01A-11R-A21T-07	FEMALE	58	Infiltrating duct carcinoma, NOS	Basal	Stage_II	unclassified	0	3342
TCGA-A2-A4S3-01A-21R-A266-07	FEMALE	59	Infiltrating duct carcinoma, NOS	LumB	Stage_II	Proliferative/progenitor	0	666
TCGA-A8-A07F-01A-11R-A00Z-07	FEMALE	65	Infiltrating duct carcinoma, NOS	LumA	Stage_II	unclassified	0	577
TCGA-AN-A0AS-01A-11R-A00Z-07	FEMALE	70	Infiltrating duct carcinoma, NOS	LumA	Stage_III	Glycolytic/plurimetabolic	0	10
TCGA-C8-A12T-01A-11R-A115-07	FEMALE	43	Infiltrating duct carcinoma, NOS	Her2	Stage_II	Proliferative/progenitor	0	0
TCGA-A1-A0SB-01A-11R-A144-07	FEMALE	70	Adenoid cystic carcinoma	Normal	Stage_I	unclassified	0	259
TCGA-A8-A06Y-01A-21R-A00Z-07	FEMALE	66	Infiltrating duct carcinoma, NOS	LumA	Stage_II	unclassified	0	791
TCGA-AR-A1AI-01A-11R-A12P-07	FEMALE	47	Medullary carcinoma, NOS	Basal	Stage_II	Proliferative/progenitor	0	3296
TCGA-A2-A25F-01A-11R-A169-07	FEMALE	66	Infiltrating duct carcinoma, NOS	Basal	Stage_II	Glycolytic/plurimetabolic	0	322
TCGA-AN-A0FY-01A-11R-A034-07	FEMALE	55	Infiltrating duct carcinoma, NOS	LumB	Stage_I	Proliferative/progenitor	0	10
TCGA-A2-A04X-01A-21R-A034-07	FEMALE	34	Infiltrating duct carcinoma, NOS	Her2	Stage_II	unclassified	0	1686
TCGA-E2-A1LG-01A-21R-A14M-07	FEMALE	50	Lobular carcinoma, NOS	Basal	Stage_II	Proliferative/progenitor	0	1523
TCGA-BH-A201-01A-11R-A14M-07	FEMALE	64	Infiltrating duct carcinoma, NOS	LumA	Stage_I	Glycolytic/plurimetabolic	0	856
TCGA-E9-A226-01A-21R-A157-07	FEMALE	45	Infiltrating duct carcinoma, NOS	LumB	Stage_III	Proliferative/progenitor	1	1048
TCGA-A7-A3IZ-01A-11R-A213-07	FEMALE	62	Lobular carcinoma, NOS	LumA	Stage_II	unclassified	0	322
TCGA-E9-A1NE-01A-21R-A14M-07	FEMALE	28	Infiltrating duct and lobular carcinoma	LumA	Stage_II	Glycolytic/plurimetabolic	0	1088
TCGA-B6-A0RG-01A-11R-A056-07	FEMALE	26	Infiltrating duct carcinoma, NOS	LumA	Stage_II	Mitochondrial	0	2082
TCGA-AC-A23G-01A-11R-A213-07	FEMALE	76	Lobular carcinoma, NOS	LumA	Stage_II	Glycolytic/plurimetabolic	0	2248
TCGA-EW-A3E8-01B-11R-A24H-07	FEMALE	60	Lobular carcinoma, NOS	LumA	Stage_II	Mitochondrial	0	1035
TCGA-AO-A0J6-01A-11R-A034-07	FEMALE	61	Infiltrating duct carcinoma, NOS	Basal	Stage_II	Proliferative/progenitor	0	1140
TCGA-BH-A0AW-01A-11R-A056-07	FEMALE	56	Infiltrating duct carcinoma, NOS	Her2	Stage_II	Mitochondrial	0	622
TCGA-B6-A0IP-01A-11R-A034-07	FEMALE	74	Lobular carcinoma, NOS	LumA	Stage_I	unclassified	1	3926
TCGA-E2-A14W-01A-11R-A12D-07	MALE	78	Infiltrating duct carcinoma, NOS	NA	NA	Mitochondrial	0	974
TCGA-E2-A1IL-01A-11R-A14D-07	FEMALE	78	Lobular carcinoma, NOS	LumA	Stage_II	unclassified	0	118
TCGA-E2-A10B-01A-11R-A10J-07	FEMALE	67	Infiltrating duct carcinoma, NOS	LumA	Stage_II	Neuronal	0	1141
TCGA-E9-A1RF-01A-11R-A157-07	FEMALE	68	Infiltrating duct carcinoma, NOS	LumA	Stage_III	Glycolytic/plurimetabolic	0	200
TCGA-AC-A8OP-01A-11R-A36F-07	FEMALE	72	Infiltrating duct carcinoma, NOS	LumA	Stage_I	unclassified	0	614
TCGA-BH-A2L8-01A-11R-A18M-07	FEMALE	45	Lobular carcinoma, NOS	LumA	Stage_II	Glycolytic/plurimetabolic	0	612
TCGA-AN-A0AJ-01A-11R-A00Z-07	FEMALE	79	Infiltrating duct and lobular carcinoma	LumB	Stage_II	Proliferative/progenitor	0	303
TCGA-E9-A22B-01A-11R-A157-07	FEMALE	71	Infiltrating duct and lobular carcinoma	LumA	Stage_I	Mitochondrial	0	1167
TCGA-A2-A0ST-01A-12R-A084-07	FEMALE	62	Infiltrating duct carcinoma, NOS	Basal	Stage_II	Glycolytic/plurimetabolic	0	3017
TCGA-PL-A8LZ-01A-31R-A36F-07	FEMALE	29	Infiltrating duct carcinoma, NOS	Basal	Stage_III	Glycolytic/plurimetabolic	0	302
TCGA-C8-A1HE-01A-11R-A13Q-07	FEMALE	59	Infiltrating duct carcinoma, NOS	LumA	Stage_II	unclassified	0	375
TCGA-A2-A0EY-01A-11R-A034-07	FEMALE	62	Infiltrating duct carcinoma, NOS	LumB	Stage_II	unclassified	0	1925
TCGA-E9-A1NI-01A-11R-A14D-07	FEMALE	51	Infiltrating duct and lobular carcinoma	LumB	Stage_II	Mitochondrial	0	300
TCGA-B6-A0RT-01A-21R-A084-07	FEMALE	39	Infiltrating duct carcinoma, NOS	Basal	Stage_III	Glycolytic/plurimetabolic	0	2721
TCGA-E2-A570-01A-11R-A29R-07	FEMALE	47	Infiltrating duct carcinoma, NOS	LumA	Stage_I	Mitochondrial	0	931
TCGA-AN-A0FW-01A-11R-A034-07	FEMALE	67	Infiltrating duct carcinoma, NOS	LumA	Stage_III	Proliferative/progenitor	0	11
TCGA-AC-A5EH-01A-11R-A28M-07	FEMALE	76	Infiltrating duct carcinoma, NOS	Her2	Stage_II	Glycolytic/plurimetabolic	0	511
TCGA-GM-A2DL-01A-11R-A18M-07	FEMALE	50	Infiltrating duct carcinoma, NOS	LumA	Stage_I	Glycolytic/plurimetabolic	0	3519
TCGA-S3-AA12-01A-11R-A41B-07	FEMALE	82	Infiltrating duct carcinoma, NOS	LumA	Stage_III	unclassified	0	574
TCGA-A8-A06U-01A-11R-A00Z-07	FEMALE	80	Infiltrating duct carcinoma, NOS	LumA	Stage_II	unclassified	1	883
TCGA-XX-A899-01A-11R-A36F-07	FEMALE	46	Lobular carcinoma, NOS	LumA	Stage_III	Glycolytic/plurimetabolic	0	467
TCGA-E2-A1LE-01A-12R-A19W-07	FEMALE	71	Infiltrating duct carcinoma, NOS	Her2	Stage_III	Mitochondrial	1	879
TCGA-A2-A3XX-01A-21R-A239-07	FEMALE	49	Infiltrating duct carcinoma, NOS	Basal	Stage_II	Proliferative/progenitor	1	1439
TCGA-A2-A0YE-01A-11R-A109-07	FEMALE	48	Infiltrating duct carcinoma, NOS	Basal	Stage_II	Proliferative/progenitor	0	554
TCGA-D8-A27N-01A-11R-A16F-07	FEMALE	36	Infiltrating duct carcinoma, NOS	LumB	Stage_III	Glycolytic/plurimetabolic	0	519
TCGA-C8-A8HQ-01A-11R-A36F-07	FEMALE	53	Mucinous adenocarcinoma	LumB	Stage_II	Proliferative/progenitor	0	380
TCGA-A7-A26H-01A-11R-A169-07	FEMALE	72	Infiltrating duct carcinoma, NOS	LumA	Stage_II	Glycolytic/plurimetabolic	0	724
TCGA-BH-A204-01A-11R-A157-07	FEMALE	80	Infiltrating duct carcinoma, NOS	LumB	Stage_II	Proliferative/progenitor	1	2534
TCGA-A1-A0SM-01A-11R-A084-07	MALE	77	Infiltrating duct carcinoma, NOS	NA	NA	Glycolytic/plurimetabolic	0	242
TCGA-BH-A1FE-01A-11R-A13Q-07	FEMALE	31	Infiltrating duct carcinoma, NOS	LumA	Stage_II	Glycolytic/plurimetabolic	1	2273
TCGA-LL-A5YO-01A-21R-A28M-07	FEMALE	50	Infiltrating duct carcinoma, NOS	Her2	Stage_I	Mitochondrial	0	440
TCGA-BH-A8G0-01A-11R-A352-07	FEMALE	54	Lobular carcinoma, NOS	LumA	Stage_II	Glycolytic/plurimetabolic	0	662
TCGA-D8-A1XB-01A-11R-A14D-07	FEMALE	62	Infiltrating duct carcinoma, NOS	LumA	Stage_II	unclassified	0	552
TCGA-JL-A3YW-01A-12R-A239-07	FEMALE	49	Lobular carcinoma, NOS	Her2	Stage_II	Glycolytic/plurimetabolic	0	360
TCGA-A2-A3XT-01A-11R-A22U-07	FEMALE	45	Infiltrating duct carcinoma, NOS	Basal	Stage_II	Proliferative/progenitor	0	2770
TCGA-E2-A14S-01A-11R-A12D-07	FEMALE	65	Infiltrating duct carcinoma, NOS	LumB	Stage_I	unclassified	0	1009
TCGA-AN-A0AK-01A-21R-A00Z-07	FEMALE	76	Infiltrating duct carcinoma, NOS	LumB	Stage_II	Proliferative/progenitor	0	224
TCGA-BH-A8FY-01A-11R-A36F-07	FEMALE	87	Lobular carcinoma, NOS	LumA	Stage_I	Mitochondrial	1	295
TCGA-BH-A0E0-01A-11R-A056-07	FEMALE	38	Infiltrating duct carcinoma, NOS	Basal	Stage_III	Mitochondrial	0	134
TCGA-A7-A4SB-01A-21R-A266-07	FEMALE	56	Lobular carcinoma, NOS	LumA	Stage_III	unclassified	0	418
TCGA-A7-A4SD-01A-11R-A266-07	FEMALE	52	Infiltrating duct carcinoma, NOS	Basal	Stage_II	Proliferative/progenitor	0	441
TCGA-A2-A3Y0-01A-11R-A239-07	FEMALE	57	Infiltrating duct carcinoma, NOS	Basal	Stage_II	Proliferative/progenitor	0	1546
TCGA-AC-A3W5-01A-11R-A22K-07	FEMALE	65	Lobular carcinoma, NOS	Her2	Stage_II	Glycolytic/plurimetabolic	0	504
TCGA-GM-A3XL-01A-11R-A22U-07	FEMALE	49	Infiltrating duct carcinoma, NOS	Basal	Stage_II	Proliferative/progenitor	0	2108
TCGA-LL-A7T0-01A-31R-A352-07	FEMALE	70	Infiltrating duct carcinoma, NOS	LumB	Stage_II	Proliferative/progenitor	0	376
TCGA-AR-A0TV-01A-21R-A084-07	FEMALE	66	Infiltrating duct carcinoma, NOS	LumB	Stage_II	Proliferative/progenitor	0	2288
TCGA-E9-A1R2-01A-11R-A14D-07	FEMALE	51	Infiltrating duct carcinoma, NOS	LumA	Stage_III	unclassified	0	1063
TCGA-OL-A5DA-01A-11R-A27Q-07	FEMALE	61	Lobular carcinoma, NOS	LumA	Stage_II	unclassified	0	1783
TCGA-E9-A1N8-01A-11R-A144-07	FEMALE	48	Infiltrating duct carcinoma, NOS	Basal	Stage_II	Proliferative/progenitor	0	1039
TCGA-AC-A62X-01A-11R-A29R-07	FEMALE	72	Infiltrating duct carcinoma, NOS	Basal	Stage_II	Proliferative/progenitor	0	417
TCGA-A8-A09C-01A-11R-A00Z-07	FEMALE	69	Infiltrating duct carcinoma, NOS	LumB	NA	unclassified	0	31
TCGA-C8-A8HR-01A-11R-A36F-07	FEMALE	49	Lobular carcinoma, NOS	Normal	Stage_III	Glycolytic/plurimetabolic	0	408
TCGA-E2-A14T-01A-11R-A115-07	FEMALE	52	Infiltrating duct carcinoma, NOS	LumA	Stage_II	Neuronal	0	2311
TCGA-AO-A0J5-01A-11R-A034-07	FEMALE	48	Infiltrating duct mixed with other types of carcinoma	LumA	Stage_IV	Glycolytic/plurimetabolic	1	792
TCGA-EW-A1PC-01B-11R-A21T-07	FEMALE	66	Infiltrating duct carcinoma, NOS	LumB	Stage_II	Proliferative/progenitor	0	187
TCGA-BH-A1F6-01A-11R-A13Q-07	FEMALE	51	Infiltrating duct carcinoma, NOS	Basal	NA	Proliferative/progenitor	1	2965
TCGA-D8-A1XU-01A-11R-A14M-07	FEMALE	56	Infiltrating duct carcinoma, NOS	LumA	Stage_I	unclassified	0	395
TCGA-D8-A1Y0-01A-11R-A14M-07	FEMALE	65	Infiltrating duct carcinoma, NOS	LumA	Stage_III	unclassified	0	472
TCGA-D8-A1XQ-01A-11R-A14M-07	FEMALE	69	Infiltrating duct carcinoma, NOS	Basal	Stage_II	Glycolytic/plurimetabolic	0	499
TCGA-D8-A1XF-01A-11R-A14D-07	FEMALE	45	Infiltrating duct carcinoma, NOS	LumB	Stage_II	Proliferative/progenitor	0	463
TCGA-A8-A07E-01A-11R-A034-07	FEMALE	81	Infiltrating duct carcinoma, NOS	LumA	NA	Glycolytic/plurimetabolic	0	608
TCGA-E2-A15A-01A-11R-A12D-07	FEMALE	45	Infiltrating duct carcinoma, NOS	LumB	Stage_III	Proliferative/progenitor	0	710
TCGA-E9-A227-01A-11R-A157-07	FEMALE	42	Infiltrating duct carcinoma, NOS	LumA	Stage_II	Mitochondrial	0	975
TCGA-3C-AALK-01A-11R-A41B-07	FEMALE	52	Infiltrating duct carcinoma, NOS	LumA	Stage_I	unclassified	0	1448
TCGA-EW-A1IX-01A-12R-A144-07	FEMALE	48	Infiltrating lobular mixed with other types of carcinoma	LumA	Stage_II	Glycolytic/plurimetabolic	0	1208
TCGA-AQ-A1H2-01A-11R-A13Q-07	FEMALE	84	Infiltrating duct carcinoma, NOS	LumA	Stage_III	Mitochondrial	0	475
TCGA-AR-A0TW-01A-11R-A084-07	FEMALE	50	Infiltrating duct carcinoma, NOS	LumA	Stage_III	unclassified	0	3009
TCGA-E2-A1IH-01A-11R-A13Q-07	FEMALE	80	Lobular carcinoma, NOS	LumA	Stage_I	Glycolytic/plurimetabolic	0	1026
TCGA-AQ-A54N-01A-11R-A266-07	FEMALE	51	Infiltrating duct carcinoma, NOS	Basal	Stage_II	Mitochondrial	0	78
TCGA-V7-A7HQ-01A-11R-A33J-07	FEMALE	75	Infiltrating duct carcinoma, NOS	LumA	Stage_III	Mitochondrial	0	2033
TCGA-BH-A0EI-01A-11R-A115-07	FEMALE	51	Infiltrating duct carcinoma, NOS	LumA	Stage_II	Neuronal	0	1926
TCGA-EW-A1P0-01A-11R-A144-07	FEMALE	55	Infiltrating duct mixed with other types of carcinoma	LumB	Stage_II	unclassified	0	1251
TCGA-EW-A424-01A-11R-A24H-07	FEMALE	51	Lobular carcinoma, NOS	LumA	Stage_III	Mitochondrial	0	715
TCGA-E2-A10E-01A-21R-A10J-07	FEMALE	64	Infiltrating duct carcinoma, NOS	LumA	Stage_II	unclassified	0	865
TCGA-A2-A4S2-01A-12R-A266-07	FEMALE	62	Infiltrating lobular mixed with other types of carcinoma	LumA	Stage_III	Glycolytic/plurimetabolic	0	643
TCGA-C8-A12X-01A-11R-A115-07	FEMALE	62	Mucinous adenocarcinoma	LumA	Stage_II	unclassified	0	385
TCGA-A2-A1FZ-01A-51R-A14D-07	FEMALE	63	Infiltrating duct carcinoma, NOS	LumA	Stage_II	Glycolytic/plurimetabolic	0	683
TCGA-A8-A09E-01A-11R-A00Z-07	FEMALE	73	Infiltrating duct carcinoma, NOS	LumB	Stage_III	Mitochondrial	0	1492
TCGA-A2-A0EN-01A-13R-A084-07	FEMALE	70	Lobular carcinoma, NOS	LumA	Stage_II	Glycolytic/plurimetabolic	0	4088
TCGA-A8-A08F-01A-11R-A00Z-07	FEMALE	59	Infiltrating duct carcinoma, NOS	LumB	Stage_III	Proliferative/progenitor	0	1004
TCGA-AO-A1KT-01A-11R-A13Q-07	FEMALE	78	Infiltrating duct carcinoma, NOS	LumB	Stage_II	Proliferative/progenitor	0	541
TCGA-5L-AAT1-01A-12R-A41B-07	FEMALE	63	Lobular carcinoma, NOS	LumA	Stage_IV	Glycolytic/plurimetabolic	0	1471
TCGA-E9-A2JS-01A-11R-A180-07	FEMALE	72	Lobular carcinoma, NOS	LumB	Stage_II	Proliferative/progenitor	1	904
TCGA-AR-A24T-01A-11R-A169-07	FEMALE	46	Lobular carcinoma, NOS	LumA	Stage_III	Glycolytic/plurimetabolic	0	3202
TCGA-BH-A1F5-01A-12R-A13Q-07	FEMALE	62	Infiltrating duct carcinoma, NOS	LumA	Stage_II	unclassified	1	2712
TCGA-D8-A1X6-01A-11R-A14M-07	FEMALE	80	Infiltrating duct carcinoma, NOS	LumB	Stage_III	Mitochondrial	0	541
TCGA-XX-A89A-01A-11R-A36F-07	FEMALE	68	Lobular carcinoma, NOS	LumA	Stage_II	Glycolytic/plurimetabolic	0	488
TCGA-E2-A109-01A-11R-A10J-07	FEMALE	64	Infiltrating duct carcinoma, NOS	LumB	Stage_II	Proliferative/progenitor	0	1417
TCGA-B6-A40B-01A-11R-A239-07	FEMALE	76	Lobular carcinoma, NOS	LumA	Stage_I	Mitochondrial	0	3152
TCGA-D8-A1Y1-01A-21R-A14M-07	FEMALE	80	Infiltrating duct carcinoma, NOS	LumB	Stage_III	Proliferative/progenitor	1	302
TCGA-A2-A04Q-01A-21R-A034-07	FEMALE	48	Infiltrating duct carcinoma, NOS	Basal	Stage_I	Glycolytic/plurimetabolic	0	2385
TCGA-BH-A0HW-01A-11R-A034-07	FEMALE	62	Infiltrating duct carcinoma, NOS	LumB	Stage_I	unclassified	0	1561
TCGA-C8-A26W-01A-11R-A16F-07	FEMALE	58	Infiltrating duct carcinoma, NOS	LumB	Stage_II	Proliferative/progenitor	0	381
TCGA-AR-A0TQ-01A-11R-A084-07	FEMALE	27	Infiltrating duct carcinoma, NOS	LumB	Stage_III	Proliferative/progenitor	0	2991
TCGA-GM-A3XN-01A-12R-A22U-07	FEMALE	44	Lobular carcinoma, NOS	LumA	Stage_III	Glycolytic/plurimetabolic	0	2019
TCGA-AO-A03M-01B-11R-A10J-07	FEMALE	29	Infiltrating duct carcinoma, NOS	LumA	Stage_I	Proliferative/progenitor	0	1866
TCGA-BH-A0W7-01A-11R-A115-07	FEMALE	49	Infiltrating duct carcinoma, NOS	LumA	Stage_I	Glycolytic/plurimetabolic	0	1363
TCGA-AC-A3TN-01A-11R-A22K-07	FEMALE	75	Lobular carcinoma, NOS	LumA	Stage_II	Mitochondrial	0	456
TCGA-GM-A2DB-01A-31R-A18M-07	FEMALE	62	Infiltrating duct carcinoma, NOS	Her2	Stage_II	Mitochondrial	0	2406
TCGA-D8-A27F-01A-11R-A16F-07	FEMALE	40	Infiltrating duct carcinoma, NOS	Basal	Stage_II	Proliferative/progenitor	0	488
TCGA-BH-A0DZ-01A-11R-A00Z-07	FEMALE	43	Infiltrating duct carcinoma, NOS	LumA	Stage_II	Mitochondrial	0	495
TCGA-A8-A0A9-01A-11R-A00Z-07	FEMALE	80	Infiltrating duct carcinoma, NOS	LumA	Stage_II	unclassified	0	822
TCGA-E2-A1BC-01A-11R-A12P-07	FEMALE	63	Infiltrating lobular mixed with other types of carcinoma	LumA	Stage_I	unclassified	0	501
TCGA-LL-A5YN-01A-11R-A28M-07	FEMALE	46	Infiltrating duct carcinoma, NOS	LumA	Stage_II	Mitochondrial	0	447
TCGA-A8-A0A2-01A-11R-A034-07	FEMALE	66	Lobular carcinoma, NOS	LumA	Stage_II	unclassified	0	579
TCGA-5T-A9QA-01A-11R-A41B-07	FEMALE	52	Infiltrating duct mixed with other types of carcinoma	LumB	Stage_II	Proliferative/progenitor	0	303
TCGA-A1-A0SG-01A-11R-A144-07	FEMALE	61	Intraductal micropapillary carcinoma	LumA	Stage_II	unclassified	0	434
TCGA-AC-A5XS-01A-11R-A29R-07	FEMALE	74	Lobular carcinoma, NOS	LumA	Stage_II	Mitochondrial	0	588
TCGA-BH-A18Q-01A-12R-A12D-07	FEMALE	56	Infiltrating duct carcinoma, NOS	Basal	Stage_II	Proliferative/progenitor	1	1692
TCGA-A1-A0SH-01A-11R-A084-07	FEMALE	39	Infiltrating duct carcinoma, NOS	LumA	Stage_II	Glycolytic/plurimetabolic	0	1437
TCGA-E2-A1IE-01A-11R-A13Q-07	FEMALE	61	Infiltrating duct carcinoma, NOS	LumA	Stage_II	unclassified	0	2362
TCGA-AC-A8OR-01A-21R-A41B-07	FEMALE	75	Mucinous adenocarcinoma	LumA	Stage_I	unclassified	0	40
TCGA-B6-A0WZ-01A-11R-A109-07	FEMALE	50	Infiltrating duct carcinoma, NOS	LumA	Stage_II	Mitochondrial	0	6292
TCGA-B6-A0RI-01A-11R-A056-07	FEMALE	44	Infiltrating duct carcinoma, NOS	LumA	Stage_III	Glycolytic/plurimetabolic	0	7126
TCGA-A8-A08P-01A-11R-A00Z-07	FEMALE	70	Infiltrating duct carcinoma, NOS	LumB	Stage_III	Glycolytic/plurimetabolic	0	943
TCGA-EW-A1PF-01A-11R-A144-07	FEMALE	50	Infiltrating duct carcinoma, NOS	LumA	Stage_I	Glycolytic/plurimetabolic	0	439
TCGA-3C-AALJ-01A-31R-A41B-07	FEMALE	62	Infiltrating duct carcinoma, NOS	LumB	Stage_II	Proliferative/progenitor	0	1474
TCGA-AO-A0J3-01A-11R-A034-07	FEMALE	67	Infiltrating duct mixed with other types of carcinoma	LumB	Stage_II	Mitochondrial	0	651
TCGA-GI-A2C8-01A-11R-A16F-07	FEMALE	63	Infiltrating duct carcinoma, NOS	LumA	Stage_III	Glycolytic/plurimetabolic	0	225
TCGA-GM-A2D9-01A-11R-A18M-07	FEMALE	69	Infiltrating duct carcinoma, NOS	LumA	Stage_I	Mitochondrial	1	1812
TCGA-BH-A0H9-01A-11R-A056-07	FEMALE	69	Infiltrating duct carcinoma, NOS	LumA	Stage_II	unclassified	0	1247
TCGA-BH-A18H-01A-11R-A12D-07	FEMALE	63	Infiltrating duct carcinoma, NOS	LumA	Stage_I	Glycolytic/plurimetabolic	0	652
TCGA-S3-AA14-01A-11R-A41B-07	FEMALE	47	Infiltrating duct carcinoma, NOS	LumA	Stage_I	unclassified	0	529
TCGA-E9-A1RD-01A-11R-A157-07	FEMALE	67	Infiltrating duct carcinoma, NOS	LumA	Stage_II	unclassified	0	34
TCGA-A2-A3XV-01A-21R-A239-07	FEMALE	46	Infiltrating duct carcinoma, NOS	Her2	Stage_II	Mitochondrial	0	996
TCGA-EW-A1PD-01A-11R-A144-07	MALE	61	Infiltrating duct carcinoma, NOS	NA	NA	Proliferative/progenitor	0	424
TCGA-E2-A14U-01A-11R-A22K-07	FEMALE	74	Lobular carcinoma, NOS	LumA	Stage_I	unclassified	0	1318
TCGA-BH-A1FU-01A-11R-A14D-07	FEMALE	44	Infiltrating duct carcinoma, NOS	Normal	Stage_I	Glycolytic/plurimetabolic	1	1688
TCGA-AO-A12D-01A-11R-A115-07	FEMALE	43	Infiltrating duct carcinoma, NOS	Her2	Stage_II	Glycolytic/plurimetabolic	0	2515
TCGA-EW-A6S9-01A-22R-A33J-07	FEMALE	34	Infiltrating duct carcinoma, NOS	LumA	Stage_II	unclassified	0	463
TCGA-C8-A274-01A-11R-A16F-07	FEMALE	63	Infiltrating duct carcinoma, NOS	LumB	Stage_II	unclassified	0	508
TCGA-B6-A402-01A-11R-A239-07	FEMALE	47	Infiltrating duct carcinoma, NOS	Basal	Stage_I	Proliferative/progenitor	0	2281
TCGA-BH-A18F-01A-11R-A12D-07	FEMALE	50	Infiltrating duct carcinoma, NOS	LumA	Stage_II	Proliferative/progenitor	0	1001
TCGA-AN-A0FV-01A-11R-A00Z-07	FEMALE	58	Infiltrating duct carcinoma, NOS	Her2	Stage_II	unclassified	0	10
TCGA-OL-A5RV-01A-12R-A28M-07	FEMALE	43	Infiltrating duct carcinoma, NOS	LumA	Stage_III	unclassified	0	1062
TCGA-BH-A1F8-01A-11R-A13Q-07	FEMALE	90	Infiltrating duct carcinoma, NOS	LumB	Stage_III	Proliferative/progenitor	1	1
TCGA-A2-A0EW-01A-21R-A115-07	FEMALE	53	Lobular carcinoma, NOS	LumA	Stage_III	Glycolytic/plurimetabolic	1	1884
TCGA-D8-A146-01A-31R-A115-07	FEMALE	57	Infiltrating duct carcinoma, NOS	LumA	Stage_II	Glycolytic/plurimetabolic	0	643
TCGA-BH-A1FM-01A-11R-A13Q-07	FEMALE	44	Infiltrating duct carcinoma, NOS	LumB	Stage_III	Proliferative/progenitor	1	1388
TCGA-B6-A1KI-01A-11R-A14M-07	FEMALE	63	Infiltrating duct carcinoma, NOS	LumA	Stage_I	unclassified	0	2236
TCGA-D8-A1J8-01A-11R-A13Q-07	FEMALE	77	Infiltrating duct carcinoma, NOS	LumB	Stage_II	Proliferative/progenitor	0	431
TCGA-A8-A084-01A-21R-A00Z-07	FEMALE	81	Infiltrating duct carcinoma, NOS	LumB	Stage_II	Proliferative/progenitor	0	458
TCGA-BH-A0W5-01A-11R-A109-07	FEMALE	77	Infiltrating duct carcinoma, NOS	LumA	Stage_II	Glycolytic/plurimetabolic	0	1288
TCGA-PL-A8LX-01A-11R-A41B-07	FEMALE	35	Infiltrating duct carcinoma, NOS	LumA	Stage_IV	unclassified	0	5
TCGA-AN-A0XN-01A-21R-A109-07	FEMALE	68	Infiltrating duct carcinoma, NOS	LumA	Stage_III	Glycolytic/plurimetabolic	0	10
TCGA-AN-A03X-01A-21R-A00Z-07	FEMALE	74	Infiltrating duct carcinoma, NOS	LumA	Stage_II	Mitochondrial	0	10
TCGA-AN-A0XV-01A-11R-A109-07	FEMALE	67	Infiltrating duct carcinoma, NOS	LumA	Stage_III	unclassified	0	162
TCGA-E2-A1L9-01A-11R-A13Q-07	FEMALE	40	Infiltrating duct carcinoma, NOS	LumA	Stage_II	Glycolytic/plurimetabolic	0	598
TCGA-AC-A4ZE-01A-11R-A41B-07	FEMALE	63	Lobular carcinoma, NOS	LumA	Stage_II	unclassified	0	890
TCGA-B6-A0WS-01A-11R-A115-07	FEMALE	58	Infiltrating duct carcinoma, NOS	LumA	NA	Glycolytic/plurimetabolic	1	2965
TCGA-AQ-A54O-01A-11R-A266-07	MALE	51	Infiltrating duct carcinoma, NOS	NA	NA	Mitochondrial	0	1001
TCGA-A1-A0SF-01A-11R-A144-07	FEMALE	54	Infiltrating duct carcinoma, NOS	LumA	Stage_II	Mitochondrial	0	1463
TCGA-AN-A0XW-01A-11R-A109-07	FEMALE	36	Infiltrating duct carcinoma, NOS	LumA	Stage_III	Glycolytic/plurimetabolic	0	170
TCGA-A7-A0DC-01A-11R-A00Z-07	FEMALE	63	Infiltrating duct carcinoma, NOS	LumA	Stage_I	unclassified	0	906
TCGA-C8-A12M-01A-11R-A115-07	FEMALE	70	Infiltrating duct carcinoma, NOS	LumB	Stage_II	Neuronal	0	358
TCGA-E2-A14Q-01A-11R-A12D-07	FEMALE	50	Infiltrating duct carcinoma, NOS	LumA	Stage_II	Mitochondrial	0	1163
TCGA-A2-A0EQ-01A-11R-A034-07	FEMALE	64	Infiltrating duct carcinoma, NOS	Her2	Stage_II	Proliferative/progenitor	0	2426
TCGA-AO-A126-01A-11R-A10J-07	FEMALE	39	Infiltrating duct carcinoma, NOS	LumA	Stage_II	Mitochondrial	0	3307
TCGA-BH-A1EO-01A-11R-A137-07	FEMALE	68	Infiltrating duct and lobular carcinoma	LumA	Stage_II	Glycolytic/plurimetabolic	1	2798
TCGA-D8-A1XM-01A-21R-A14M-07	FEMALE	57	Infiltrating duct carcinoma, NOS	LumA	Stage_I	Glycolytic/plurimetabolic	0	538
TCGA-A2-A4RW-01A-21R-A266-07	FEMALE	49	Lobular carcinoma, NOS	LumA	Stage_III	unclassified	0	222
TCGA-E2-A10A-01A-21R-A115-07	FEMALE	41	Infiltrating duct carcinoma, NOS	LumA	Stage_II	unclassified	0	1229
TCGA-BH-A0C1-01B-11R-A12D-07	FEMALE	61	Lobular carcinoma, NOS	LumA	Stage_III	Glycolytic/plurimetabolic	1	1411
TCGA-A7-A0DA-01A-31R-A115-07	FEMALE	62	Infiltrating duct carcinoma, NOS	Basal	Stage_II	unclassified	0	1085
TCGA-A2-A1FW-01A-11R-A13Q-07	FEMALE	62	Infiltrating duct carcinoma, NOS	LumB	Stage_III	unclassified	0	528
TCGA-B6-A0WY-01A-11R-A109-07	FEMALE	40	Infiltrating duct carcinoma, NOS	LumA	Stage_III	unclassified	1	3461
TCGA-C8-A278-01A-11R-A169-07	FEMALE	61	Infiltrating duct carcinoma, NOS	Her2	Stage_III	Glycolytic/plurimetabolic	0	297
TCGA-A2-A4RX-01A-11R-A266-07	FEMALE	67	Metaplastic carcinoma, NOS	Basal	Stage_II	Glycolytic/plurimetabolic	0	742
TCGA-E9-A1R3-01A-31R-A14M-07	FEMALE	70	Infiltrating duct carcinoma, NOS	LumA	Stage_III	Glycolytic/plurimetabolic	0	78
TCGA-AR-A0U3-01A-11R-A109-07	FEMALE	59	Infiltrating duct carcinoma, NOS	LumA	Stage_II	Proliferative/progenitor	0	4080
TCGA-C8-A27A-01A-11R-A169-07	FEMALE	48	Infiltrating duct carcinoma, NOS	LumB	Stage_II	Proliferative/progenitor	0	747
TCGA-A2-A0YL-01A-21R-A109-07	FEMALE	48	Lobular carcinoma, NOS	LumA	Stage_III	unclassified	0	1474
TCGA-BH-A0HF-01A-11R-A056-07	FEMALE	77	Infiltrating duct carcinoma, NOS	LumA	Stage_I	Glycolytic/plurimetabolic	0	727
TCGA-A1-A0SO-01A-22R-A084-07	FEMALE	67	Infiltrating duct carcinoma, NOS	Basal	Stage_II	Proliferative/progenitor	0	852
TCGA-C8-A12L-01A-11R-A115-07	FEMALE	67	Infiltrating duct carcinoma, NOS	Her2	Stage_II	Proliferative/progenitor	0	363
TCGA-GM-A5PX-01A-12R-A28M-07	FEMALE	65	Lobular carcinoma, NOS	LumA	Stage_II	Mitochondrial	0	551
TCGA-GM-A2DM-01A-11R-A180-07	FEMALE	57	Infiltrating duct carcinoma, NOS	LumA	Stage_II	unclassified	0	3226
TCGA-AC-A3QQ-01A-11R-A22K-07	FEMALE	54	Lobular carcinoma, NOS	LumA	Stage_I	Mitochondrial	0	734
TCGA-A7-A5ZX-01A-12R-A29R-07	FEMALE	48	Lobular carcinoma, NOS	LumA	Stage_III	unclassified	0	336
TCGA-A2-A0CQ-01A-21R-A034-07	FEMALE	62	Infiltrating duct carcinoma, NOS	LumA	Stage_I	Mitochondrial	0	2695
TCGA-A7-A26G-01A-21R-A169-07	FEMALE	50	Metaplastic carcinoma, NOS	Basal	Stage_II	Glycolytic/plurimetabolic	0	722
TCGA-AR-A2LQ-01A-22R-A18M-07	FEMALE	59	Lobular carcinoma, NOS	Normal	Stage_II	Glycolytic/plurimetabolic	0	1233
TCGA-E2-A10C-01A-21R-A10J-07	FEMALE	54	Infiltrating duct carcinoma, NOS	LumB	Stage_II	Mitochondrial	0	1220
TCGA-E2-A105-01A-11R-A10J-07	FEMALE	79	Infiltrating duct carcinoma, NOS	LumA	Stage_II	Neuronal	0	1308
TCGA-AC-A5XU-01A-11R-A28M-07	FEMALE	74	Infiltrating duct carcinoma, NOS	LumA	Stage_II	Neuronal	0	455
TCGA-AC-A3YJ-01A-11R-A22U-07	FEMALE	66	Papillary carcinoma, NOS	LumA	Stage_II	Mitochondrial	0	754
TCGA-W8-A86G-01A-21R-A36F-07	FEMALE	66	Lobular carcinoma, NOS	LumA	Stage_II	unclassified	0	347
TCGA-D8-A1XT-01A-11R-A14M-07	FEMALE	61	Infiltrating duct carcinoma, NOS	Her2	Stage_II	Glycolytic/plurimetabolic	0	506
TCGA-B6-A0IH-01A-11R-A115-07	FEMALE	81	Lobular carcinoma, NOS	LumA	Stage_III	Glycolytic/plurimetabolic	1	2965
TCGA-E9-A3X8-01A-31R-A22U-07	FEMALE	48	Lobular carcinoma, NOS	LumA	Stage_II	Mitochondrial	0	926
TCGA-B6-A0RU-01A-11R-A084-07	FEMALE	40	Infiltrating duct mixed with other types of carcinoma	Basal	Stage_I	Proliferative/progenitor	0	8605
TCGA-EW-A1J2-01A-21R-A13Q-07	FEMALE	50	Lobular carcinoma, NOS	LumA	NA	Glycolytic/plurimetabolic	0	403
TCGA-B6-A0IJ-01A-11R-A034-07	FEMALE	42	Infiltrating duct carcinoma, NOS	Basal	Stage_II	Proliferative/progenitor	0	7106
TCGA-B6-A0IG-01A-11R-A034-07	FEMALE	50	Infiltrating duct carcinoma, NOS	LumA	Stage_II	Proliferative/progenitor	1	4456
TCGA-A8-A0A4-01A-11R-A00Z-07	FEMALE	73	Lobular carcinoma, NOS	LumA	Stage_II	unclassified	0	396
TCGA-D8-A27I-01A-11R-A16F-07	FEMALE	58	Lobular carcinoma, NOS	LumA	Stage_III	Glycolytic/plurimetabolic	0	439
TCGA-AR-A24U-01A-11R-A169-07	FEMALE	47	Infiltrating duct carcinoma, NOS	Her2	Stage_II	Glycolytic/plurimetabolic	0	3128
TCGA-A2-A0D4-01A-11R-A00Z-07	FEMALE	37	Infiltrating duct carcinoma, NOS	LumB	Stage_II	Proliferative/progenitor	0	767
TCGA-B6-A0I5-01A-11R-A034-07	FEMALE	49	Infiltrating duct carcinoma, NOS	LumA	Stage_II	Mitochondrial	0	8556
TCGA-A8-A097-01A-11R-A034-07	FEMALE	65	Infiltrating duct carcinoma, NOS	LumA	Stage_II	Glycolytic/plurimetabolic	0	365
TCGA-E2-A159-01A-11R-A115-07	FEMALE	50	Infiltrating duct carcinoma, NOS	Basal	Stage_II	Proliferative/progenitor	0	762
TCGA-BH-A0C7-01B-11R-A115-07	FEMALE	48	Infiltrating duct carcinoma, NOS	LumB	Stage_II	Proliferative/progenitor	0	2767
TCGA-B6-A0WX-01A-11R-A109-07	FEMALE	40	Lobular carcinoma, NOS	Basal	Stage_III	Mitochondrial	1	639
TCGA-A2-A25E-01A-11R-A169-07	FEMALE	34	Infiltrating duct carcinoma, NOS	LumB	Stage_III	Proliferative/progenitor	0	3204
TCGA-BH-A0HL-01A-11R-A10U-07	FEMALE	56	Intraductal papillary adenocarcinoma with invasion	LumA	Stage_II	Neuronal	0	72
TCGA-E9-A5FK-01A-11R-A27Q-07	FEMALE	60	Lobular carcinoma, NOS	LumA	Stage_III	Mitochondrial	0	812
TCGA-BH-A1ET-01A-11R-A137-07	FEMALE	55	Infiltrating duct carcinoma, NOS	LumA	Stage_I	unclassified	1	2520
TCGA-E9-A1RH-01A-21R-A169-07	FEMALE	63	Infiltrating duct carcinoma, NOS	Her2	Stage_II	Proliferative/progenitor	0	1417
TCGA-E2-A9RU-01A-11R-A41B-07	FEMALE	90	Infiltrating duct carcinoma, NOS	LumB	Stage_III	Mitochondrial	0	0
TCGA-EW-A1OW-01A-21R-A144-07	FEMALE	58	Basal cell carcinoma, NOS	Basal	Stage_II	Proliferative/progenitor	0	694
TCGA-E2-A14R-01A-11R-A115-07	FEMALE	62	Infiltrating duct carcinoma, NOS	Basal	Stage_II	Proliferative/progenitor	0	1174
TCGA-AC-A6NO-01A-12R-A33J-07	FEMALE	43	Infiltrating duct carcinoma, NOS	LumA	Stage_II	unclassified	0	51
TCGA-E2-A1LS-01A-12R-A157-07	FEMALE	46	Infiltrating duct carcinoma, NOS	Basal	Stage_I	Mitochondrial	0	1604
TCGA-AC-A2B8-01A-11R-A17B-07	FEMALE	84	Lobular carcinoma, NOS	LumA	Stage_II	Glycolytic/plurimetabolic	0	677
TCGA-AO-A0JB-01A-11R-A32Y-07	FEMALE	50	Infiltrating duct carcinoma, NOS	Normal	Stage_III	Mitochondrial	0	1542
TCGA-AR-A2LH-01A-31R-A18M-07	FEMALE	55	Lobular carcinoma, NOS	Normal	Stage_III	Glycolytic/plurimetabolic	1	616
TCGA-BH-A0HP-01A-12R-A084-07	FEMALE	65	Lobular carcinoma, NOS	LumA	Stage_III	unclassified	0	414
TCGA-A8-A06R-01A-11R-A00Z-07	FEMALE	69	Infiltrating duct carcinoma, NOS	LumB	Stage_II	Mitochondrial	0	547
TCGA-D8-A1X9-01A-12R-A157-07	FEMALE	66	Infiltrating duct carcinoma, NOS	LumA	Stage_II	Glycolytic/plurimetabolic	0	727
TCGA-A2-A0CU-01A-12R-A034-07	FEMALE	73	Infiltrating duct carcinoma, NOS	LumA	Stage_II	Neuronal	1	158
TCGA-EW-A1OV-01A-11R-A144-07	FEMALE	56	Infiltrating duct carcinoma, NOS	Her2	Stage_II	Glycolytic/plurimetabolic	0	789
TCGA-BH-A0B7-01A-12R-A115-07	FEMALE	42	Infiltrating duct carcinoma, NOS	Her2	Stage_II	Glycolytic/plurimetabolic	0	2559
TCGA-A7-A56D-01A-11R-A27Q-07	FEMALE	84	Infiltrating duct carcinoma, NOS	LumA	Stage_II	Mitochondrial	0	448
TCGA-B6-A408-01A-12R-A24H-07	FEMALE	55	Infiltrating duct and lobular carcinoma	LumA	Stage_III	unclassified	0	2072
TCGA-AO-A0JJ-01A-11R-A056-07	FEMALE	54	Lobular carcinoma, NOS	LumA	Stage_II	Glycolytic/plurimetabolic	0	1887
TCGA-B6-A1KN-01A-11R-A13Q-07	FEMALE	57	Infiltrating duct carcinoma, NOS	LumB	Stage_III	Proliferative/progenitor	0	4233
TCGA-AQ-A04L-01B-21R-A10J-07	FEMALE	48	Infiltrating duct carcinoma, NOS	LumA	Stage_II	Mitochondrial	0	3957
TCGA-B6-A1KF-01A-11R-A13Q-07	FEMALE	68	Infiltrating duct carcinoma, NOS	Basal	Stage_II	Proliferative/progenitor	0	3088
TCGA-A8-A0AB-01A-11R-A034-07	FEMALE	54	Lobular carcinoma, NOS	LumA	Stage_II	Proliferative/progenitor	0	518
TCGA-E2-A153-01A-12R-A12D-07	FEMALE	51	Infiltrating duct carcinoma, NOS	LumA	Stage_II	Glycolytic/plurimetabolic	0	707
TCGA-UL-AAZ6-01A-11R-A41B-07	FEMALE	73	Infiltrating duct carcinoma, NOS	LumA	Stage_II	Mitochondrial	0	518
TCGA-C8-A135-01A-11R-A115-07	FEMALE	64	Infiltrating duct carcinoma, NOS	Her2	Stage_II	Proliferative/progenitor	0	393
TCGA-OL-A5RX-01A-11R-A28M-07	FEMALE	51	Infiltrating duct carcinoma, NOS	LumA	Stage_I	unclassified	0	878
TCGA-E9-A1R5-01A-11R-A14M-07	FEMALE	63	Infiltrating duct carcinoma, NOS	LumA	Stage_I	unclassified	0	92
TCGA-BH-A1FJ-01A-11R-A13Q-07	FEMALE	66	Infiltrating duct carcinoma, NOS	LumB	Stage_III	Proliferative/progenitor	1	1927
TCGA-LL-A50Y-01A-11R-A266-07	FEMALE	84	Lobular carcinoma, NOS	LumA	Stage_II	Mitochondrial	0	762
TCGA-BH-A0DG-01A-21R-A12P-07	FEMALE	30	Infiltrating duct carcinoma, NOS	LumA	Stage_II	Glycolytic/plurimetabolic	0	2041
TCGA-A2-A0D1-01A-11R-A034-07	FEMALE	76	Infiltrating duct carcinoma, NOS	Her2	Stage_II	Proliferative/progenitor	0	1051
TCGA-A2-A25A-01A-12R-A16F-07	FEMALE	44	Lobular carcinoma, NOS	Normal	Stage_II	Glycolytic/plurimetabolic	0	3276
TCGA-A2-A0CM-01A-31R-A034-07	FEMALE	40	Infiltrating duct carcinoma, NOS	Basal	Stage_II	Proliferative/progenitor	1	754
TCGA-AO-A1KQ-01A-11R-A13Q-07	MALE	84	Infiltrating duct carcinoma, NOS	NA	NA	Mitochondrial	0	1882
TCGA-E2-A15K-01A-11R-A12P-07	FEMALE	58	Infiltrating duct carcinoma, NOS	LumB	Stage_II	Proliferative/progenitor	0	275
TCGA-D8-A1JF-01A-11R-A13Q-07	FEMALE	79	Infiltrating duct carcinoma, NOS	Her2	Stage_III	unclassified	0	366
TCGA-EW-A6SA-01A-21R-A32P-07	MALE	59	Infiltrating duct carcinoma, NOS	NA	NA	Proliferative/progenitor	0	510
TCGA-AQ-A7U7-01A-22R-A352-07	FEMALE	55	Lobular carcinoma, NOS	LumA	Stage_III	Glycolytic/plurimetabolic	1	584
TCGA-C8-A26X-01A-31R-A16F-07	FEMALE	58	Infiltrating duct carcinoma, NOS	Her2	Stage_II	Glycolytic/plurimetabolic	0	376
TCGA-GM-A3NY-01A-11R-A21T-07	FEMALE	72	Lobular carcinoma, NOS	LumA	Stage_II	Mitochondrial	0	1162
TCGA-OL-A6VR-01A-32R-A33J-07	FEMALE	48	Infiltrating duct carcinoma, NOS	LumA	Stage_I	unclassified	0	1220
TCGA-BH-A1EW-01A-11R-A137-07	FEMALE	38	Infiltrating duct carcinoma, NOS	LumA	Stage_II	Glycolytic/plurimetabolic	1	1694
TCGA-D8-A1JM-01A-11R-A13Q-07	FEMALE	59	Infiltrating duct carcinoma, NOS	Basal	Stage_II	Proliferative/progenitor	0	590
TCGA-E2-A1B4-01A-11R-A12P-07	FEMALE	74	Infiltrating duct carcinoma, NOS	LumA	Stage_III	Mitochondrial	1	1004
TCGA-D8-A1JJ-01A-31R-A14M-07	FEMALE	54	Infiltrating duct carcinoma, NOS	LumB	Stage_II	Glycolytic/plurimetabolic	0	611
TCGA-BH-A0E6-01A-11R-A034-07	FEMALE	69	Infiltrating duct carcinoma, NOS	Basal	Stage_I	Mitochondrial	0	293
TCGA-AR-A1AX-01A-11R-A12P-07	FEMALE	64	Infiltrating duct carcinoma, NOS	LumA	Stage_I	Glycolytic/plurimetabolic	0	2629
TCGA-A7-A6VV-01A-22R-A33J-07	FEMALE	51	Infiltrating duct carcinoma, NOS	Basal	Stage_II	Proliferative/progenitor	0	313
TCGA-AC-A23E-01A-11R-A157-07	FEMALE	50	Infiltrating duct carcinoma, NOS	LumA	Stage_II	Glycolytic/plurimetabolic	0	698
TCGA-LL-A740-01A-21R-A32P-07	FEMALE	61	Infiltrating duct carcinoma, NOS	LumA	Stage_I	Glycolytic/plurimetabolic	0	441
TCGA-E2-A108-01A-13R-A10J-07	FEMALE	64	Infiltrating duct carcinoma, NOS	Normal	Stage_III	Glycolytic/plurimetabolic	0	837
TCGA-A7-A26I-01A-11R-A169-07	FEMALE	65	Infiltrating duct carcinoma, NOS	Basal	Stage_II	Proliferative/progenitor	0	661
TCGA-E9-A1NA-01A-11R-A144-07	FEMALE	58	Infiltrating duct and lobular carcinoma	LumB	Stage_II	Glycolytic/plurimetabolic	0	1112
TCGA-EW-A1PH-01A-11R-A14M-07	FEMALE	52	Infiltrating duct carcinoma, NOS	Basal	Stage_II	Proliferative/progenitor	0	607
TCGA-BH-A0B6-01A-11R-A19W-07	FEMALE	47	Infiltrating duct carcinoma, NOS	LumA	Stage_I	Mitochondrial	0	2483
TCGA-4H-AAAK-01A-12R-A41B-07	FEMALE	50	Lobular carcinoma, NOS	LumA	Stage_III	unclassified	0	348
TCGA-A2-A1G4-01A-11R-A13Q-07	FEMALE	71	Infiltrating duct carcinoma, NOS	LumB	Stage_III	Proliferative/progenitor	0	595
TCGA-OL-A5RW-01A-11R-A28M-07	FEMALE	40	Infiltrating duct carcinoma, NOS	Basal	Stage_II	Mitochondrial	0	1106
TCGA-AO-A0J4-01A-11R-A034-07	FEMALE	41	Infiltrating duct carcinoma, NOS	Basal	Stage_I	Proliferative/progenitor	0	1587
TCGA-B6-A1KC-01B-11R-A157-07	FEMALE	67	Infiltrating duct carcinoma, NOS	LumB	Stage_II	Neuronal	0	1326
TCGA-A7-A3J1-01A-11R-A213-07	FEMALE	63	Lobular carcinoma, NOS	LumA	Stage_I	Glycolytic/plurimetabolic	0	343
TCGA-BH-A0DK-01A-21R-A056-07	FEMALE	49	Infiltrating duct carcinoma, NOS	LumA	Stage_II	Glycolytic/plurimetabolic	0	423
TCGA-C8-A138-01A-11R-A115-07	FEMALE	54	Infiltrating duct carcinoma, NOS	Her2	Stage_III	Mitochondrial	0	380
TCGA-A2-A1G1-01A-21R-A13Q-07	FEMALE	85	Infiltrating duct carcinoma, NOS	Basal	Stage_II	Proliferative/progenitor	0	584
TCGA-BH-A0BD-01A-11R-A034-07	FEMALE	47	Infiltrating duct carcinoma, NOS	LumB	Stage_II	Proliferative/progenitor	0	554
TCGA-A8-A079-01A-21R-A00Z-07	FEMALE	69	Infiltrating duct carcinoma, NOS	LumB	Stage_III	Proliferative/progenitor	0	274
TCGA-BH-A1FR-01A-11R-A13Q-07	FEMALE	73	Infiltrating duct mixed with other types of carcinoma	LumA	Stage_III	Neuronal	1	1642
TCGA-AN-A0FS-01A-11R-A034-07	FEMALE	55	Infiltrating duct carcinoma, NOS	LumA	Stage_I	unclassified	0	210
TCGA-AO-A124-01A-11R-A10J-07	FEMALE	38	Infiltrating duct mixed with other types of carcinoma	Basal	Stage_II	Proliferative/progenitor	0	3506
TCGA-BH-A0BZ-01A-31R-A12P-07	FEMALE	59	Infiltrating duct carcinoma, NOS	LumB	Stage_III	Proliferative/progenitor	0	2255
TCGA-GM-A2DO-01A-11R-A18M-07	FEMALE	54	Lobular carcinoma, NOS	LumB	Stage_I	Mitochondrial	0	2596
TCGA-AR-A0TZ-01A-12R-A084-07	FEMALE	43	Infiltrating duct carcinoma, NOS	LumA	NA	Proliferative/progenitor	1	3262
TCGA-AN-A0AT-01A-11R-A034-07	FEMALE	62	Infiltrating duct carcinoma, NOS	Basal	Stage_II	Proliferative/progenitor	0	10
TCGA-GM-A3NW-01A-21R-A22K-07	FEMALE	63	Lobular carcinoma, NOS	LumA	Stage_II	Mitochondrial	0	3361
TCGA-AO-A0JA-01A-11R-A056-07	FEMALE	36	Infiltrating duct carcinoma, NOS	LumA	Stage_III	Glycolytic/plurimetabolic	0	655
TCGA-BH-A0BQ-01A-21R-A115-07	FEMALE	39	Infiltrating duct carcinoma, NOS	LumA	Stage_I	Glycolytic/plurimetabolic	0	2255
TCGA-A2-A0ET-01A-31R-A034-07	FEMALE	58	Infiltrating duct carcinoma, NOS	LumA	Stage_III	unclassified	0	1066
TCGA-D8-A1XS-01A-11R-A14M-07	MALE	48	Intraductal micropapillary carcinoma	NA	NA	Proliferative/progenitor	0	496
TCGA-A2-A0D2-01A-21R-A034-07	FEMALE	45	Infiltrating duct carcinoma, NOS	Basal	Stage_II	Proliferative/progenitor	0	1027
TCGA-D8-A1JU-01A-11R-A13Q-07	FEMALE	51	Infiltrating duct carcinoma, NOS	LumA	Stage_I	Glycolytic/plurimetabolic	0	447
TCGA-B6-A2IU-01A-32R-A18M-07	FEMALE	62	Lobular carcinoma, NOS	LumA	Stage_II	unclassified	0	5176
TCGA-E9-A3Q9-01A-11R-A21T-07	FEMALE	78	Lobular carcinoma, NOS	LumA	Stage_III	Neuronal	0	1001
TCGA-E2-A14Z-01A-11R-A115-07	FEMALE	64	Infiltrating duct carcinoma, NOS	LumA	Stage_I	Glycolytic/plurimetabolic	1	563
TCGA-BH-A0B4-01A-11R-A00Z-07	MALE	65	Infiltrating duct carcinoma, NOS	NA	NA	Mitochondrial	0	1191
TCGA-BH-A18R-01A-11R-A12D-07	FEMALE	50	Infiltrating duct carcinoma, NOS	Her2	Stage_II	Proliferative/progenitor	1	1142
TCGA-C8-A26V-01A-11R-A16F-07	FEMALE	47	Infiltrating duct carcinoma, NOS	LumB	Stage_III	unclassified	0	616
TCGA-C8-A12Y-01A-11R-A12D-07	FEMALE	44	Infiltrating duct carcinoma, NOS	LumA	Stage_II	Mitochondrial	0	1476
TCGA-E2-A107-01A-11R-A10J-07	FEMALE	54	Lobular carcinoma, NOS	LumA	Stage_III	Proliferative/progenitor	0	1047
TCGA-AR-A24S-01A-11R-A169-07	FEMALE	61	Infiltrating duct carcinoma, NOS	LumB	Stage_I	Glycolytic/plurimetabolic	0	2976
TCGA-EW-A1IZ-01A-11R-A13Q-07	FEMALE	53	Infiltrating duct carcinoma, NOS	LumA	Stage_III	Mitochondrial	0	554
TCGA-A8-A09V-01A-11R-A034-07	FEMALE	51	Lobular carcinoma, NOS	LumA	Stage_II	unclassified	0	457
TCGA-BH-A0HO-01A-11R-A034-07	FEMALE	48	Infiltrating duct carcinoma, NOS	LumA	Stage_II	unclassified	0	76
TCGA-A7-A26F-01A-21R-A169-07	FEMALE	55	Metaplastic carcinoma, NOS	Basal	Stage_I	Glycolytic/plurimetabolic	0	738
TCGA-A8-A095-01A-11R-A00Z-07	FEMALE	45	Infiltrating duct carcinoma, NOS	LumB	Stage_I	Proliferative/progenitor	0	1277
TCGA-AC-A3BB-01A-21R-A19W-07	FEMALE	46	Lobular carcinoma, NOS	LumA	Stage_III	Glycolytic/plurimetabolic	0	987
TCGA-E2-A1L8-01A-11R-A13Q-07	FEMALE	52	Lobular carcinoma, NOS	LumA	Stage_II	Mitochondrial	0	2240
TCGA-A1-A0SJ-01A-11R-A084-07	FEMALE	39	Infiltrating duct carcinoma, NOS	LumA	Stage_III	unclassified	0	416
TCGA-PL-A8LV-01A-21R-A41B-07	FEMALE	54	Medullary carcinoma, NOS	Basal	Stage_III	Proliferative/progenitor	0	-7
TCGA-E9-A22A-01A-11R-A157-07	FEMALE	74	Infiltrating duct carcinoma, NOS	LumB	Stage_II	Mitochondrial	0	1189
TCGA-BH-A0DD-01A-31R-A12P-07	MALE	58	Infiltrating duct carcinoma, NOS	NA	NA	Proliferative/progenitor	0	2486
TCGA-AO-A12B-01A-11R-A10J-07	FEMALE	63	Infiltrating duct carcinoma, NOS	LumA	Stage_II	Mitochondrial	0	2989
TCGA-EW-A2FW-01A-11R-A17B-07	FEMALE	52	Intraductal papillary adenocarcinoma with invasion	LumB	Stage_II	Proliferative/progenitor	0	672
TCGA-AO-A1KS-01A-11R-A13Q-07	FEMALE	69	Lobular carcinoma, NOS	LumB	Stage_II	Proliferative/progenitor	0	350
TCGA-AC-A2QJ-01A-12R-A19W-07	FEMALE	48	Metaplastic carcinoma, NOS	Basal	Stage_III	Mitochondrial	1	446
TCGA-B6-A0WV-01A-11R-A109-07	FEMALE	67	Infiltrating duct carcinoma, NOS	LumB	Stage_II	Proliferative/progenitor	1	2417
TCGA-B6-A0RN-01A-12R-A084-07	FEMALE	60	Infiltrating duct carcinoma, NOS	LumA	Stage_I	Mitochondrial	0	8008
TCGA-A8-A07U-01A-11R-A034-07	FEMALE	66	Infiltrating duct carcinoma, NOS	Basal	Stage_III	Glycolytic/plurimetabolic	0	760
TCGA-B6-A0RV-01A-11R-A084-07	FEMALE	42	Infiltrating duct and lobular carcinoma	LumA	Stage_III	unclassified	0	5156
TCGA-A2-A04R-01A-41R-A109-07	FEMALE	36	Infiltrating duct carcinoma, NOS	LumB	Stage_I	Proliferative/progenitor	0	3709
TCGA-BH-A0BV-01A-11R-A00Z-07	FEMALE	78	Infiltrating duct carcinoma, NOS	LumA	Stage_II	Glycolytic/plurimetabolic	0	1519
TCGA-E9-A1N3-01A-12R-A157-07	FEMALE	70	Infiltrating duct and lobular carcinoma	LumA	Stage_III	Neuronal	0	1059
TCGA-AO-A0J7-01A-11R-A034-07	FEMALE	71	Infiltrating duct mixed with other types of carcinoma	LumB	Stage_II	Proliferative/progenitor	0	618
TCGA-D8-A141-01A-11R-A115-07	FEMALE	40	Infiltrating duct carcinoma, NOS	LumA	NA	Glycolytic/plurimetabolic	0	626
TCGA-AO-A125-01A-11R-A10J-07	FEMALE	72	Papillary carcinoma, NOS	LumA	Stage_II	Mitochondrial	0	3456
TCGA-AO-A0JF-01A-11R-A056-07	FEMALE	68	Infiltrating duct carcinoma, NOS	LumA	Stage_II	Glycolytic/plurimetabolic	0	1980
TCGA-AC-A2FG-01A-11R-A17B-07	FEMALE	79	Lobular carcinoma, NOS	LumA	Stage_II	unclassified	0	1853
TCGA-AR-A1AN-01A-11R-A12P-07	FEMALE	46	Infiltrating duct carcinoma, NOS	LumA	Stage_II	unclassified	0	2920
TCGA-E2-A56Z-01A-12R-A29R-07	FEMALE	69	Infiltrating duct carcinoma, NOS	LumB	Stage_II	Mitochondrial	0	252
TCGA-EW-A1P6-01A-11R-A144-07	FEMALE	64	Infiltrating duct carcinoma, NOS	LumA	Stage_II	unclassified	0	562
TCGA-A2-A0CX-01A-21R-A00Z-07	FEMALE	52	Infiltrating duct carcinoma, NOS	Her2	Stage_II	Proliferative/progenitor	0	1728
TCGA-C8-A12Z-01A-11R-A115-07	FEMALE	45	Infiltrating duct carcinoma, NOS	Her2	Stage_II	Proliferative/progenitor	0	382
TCGA-BH-A1ES-01A-11R-A137-07	FEMALE	35	Infiltrating duct carcinoma, NOS	LumA	Stage_II	Proliferative/progenitor	1	3462
TCGA-D8-A1JN-01A-11R-A13Q-07	FEMALE	80	Lobular carcinoma, NOS	LumA	Stage_III	Mitochondrial	0	620
TCGA-AR-A2LL-01A-11R-A180-07	FEMALE	70	Lobular carcinoma, NOS	LumB	Stage_II	unclassified	0	2012
TCGA-B6-A401-01A-11R-A239-07	FEMALE	47	Infiltrating duct carcinoma, NOS	LumA	Stage_II	Mitochondrial	0	2596
TCGA-AN-A0FD-01A-11R-A034-07	FEMALE	71	Infiltrating duct carcinoma, NOS	LumA	Stage_II	Mitochondrial	0	196
TCGA-BH-A28O-01A-11R-A22K-07	FEMALE	50	Lobular carcinoma, NOS	Normal	Stage_III	unclassified	0	1120
TCGA-A2-A0CY-01A-12R-A034-07	FEMALE	63	Infiltrating duct carcinoma, NOS	LumB	Stage_II	Mitochondrial	0	1673
TCGA-BH-A18K-01A-11R-A12D-07	FEMALE	46	Infiltrating duct carcinoma, NOS	LumA	Stage_I	unclassified	1	2763
TCGA-EW-A1J6-01A-11R-A13Q-07	FEMALE	70	Infiltrating duct carcinoma, NOS	LumB	Stage_I	Mitochondrial	0	875
TCGA-AR-A2LK-01A-11R-A180-07	FEMALE	62	Lobular carcinoma, NOS	LumB	Stage_III	Proliferative/progenitor	1	1649
TCGA-BH-A0C0-01A-21R-A056-07	FEMALE	62	Infiltrating duct carcinoma, NOS	LumB	Stage_II	Proliferative/progenitor	0	1270
TCGA-A8-A07B-01A-11R-A00Z-07	FEMALE	69	Infiltrating duct carcinoma, NOS	LumA	Stage_II	Proliferative/progenitor	0	1308
TCGA-EW-A1OY-01A-11R-A144-07	FEMALE	63	Infiltrating duct carcinoma, NOS	LumB	Stage_II	Proliferative/progenitor	0	908
TCGA-AN-A0XS-01A-22R-A109-07	FEMALE	63	Infiltrating duct carcinoma, NOS	LumA	Stage_III	Glycolytic/plurimetabolic	0	10
TCGA-E9-A22H-01A-11R-A157-07	FEMALE	42	Infiltrating duct carcinoma, NOS	LumB	Stage_II	Proliferative/progenitor	0	1232
TCGA-A2-A0YM-01A-11R-A109-07	FEMALE	67	Infiltrating duct carcinoma, NOS	Basal	Stage_II	Proliferative/progenitor	0	965
TCGA-AR-A0U2-01A-11R-A109-07	FEMALE	47	Infiltrating duct carcinoma, NOS	LumB	Stage_III	Proliferative/progenitor	1	2551
TCGA-E9-A228-01A-31R-A157-07	FEMALE	58	Infiltrating duct carcinoma, NOS	LumB	Stage_II	Proliferative/progenitor	0	1285
TCGA-BH-A0HY-01A-11R-A056-07	FEMALE	60	Infiltrating duct carcinoma, NOS	LumB	Stage_I	Proliferative/progenitor	0	1545
TCGA-BH-A0B3-01A-11R-A056-07	FEMALE	53	Infiltrating duct carcinoma, NOS	Basal	Stage_II	Proliferative/progenitor	0	1203
TCGA-AC-A3W7-01A-11R-A22K-07	FEMALE	66	Lobular carcinoma, NOS	LumA	Stage_II	unclassified	0	471
TCGA-A8-A06T-01A-11R-A00Z-07	FEMALE	75	Infiltrating duct carcinoma, NOS	LumA	Stage_III	unclassified	0	1614
TCGA-OL-A66J-01A-11R-A29R-07	FEMALE	80	Lobular carcinoma, NOS	LumA	Stage_I	unclassified	0	1996
TCGA-BH-A0B0-01A-21R-A115-07	FEMALE	56	Infiltrating duct carcinoma, NOS	LumA	Stage_I	Glycolytic/plurimetabolic	0	2477
TCGA-E9-A22G-01A-11R-A157-07	FEMALE	47	Infiltrating duct carcinoma, NOS	Basal	Stage_II	Proliferative/progenitor	0	1239
TCGA-E9-A1N5-01A-11R-A14D-07	FEMALE	45	Infiltrating duct and lobular carcinoma	LumA	Stage_II	Glycolytic/plurimetabolic	0	1120
TCGA-AR-A24O-01A-11R-A169-07	FEMALE	43	Infiltrating duct and lobular carcinoma	LumA	Stage_III	Glycolytic/plurimetabolic	0	3607
TCGA-A7-A3IY-01A-21R-A21T-07	FEMALE	71	Mucinous adenocarcinoma	LumA	Stage_I	Glycolytic/plurimetabolic	0	345
TCGA-EW-A2FR-01A-11R-A21T-07	FEMALE	59	Infiltrating duct carcinoma, NOS	Her2	Stage_III	Glycolytic/plurimetabolic	0	1673
TCGA-AR-A1AU-01A-11R-A12P-07	FEMALE	39	Infiltrating duct carcinoma, NOS	LumA	Stage_III	unclassified	0	2868
TCGA-D8-A1JL-01A-11R-A13Q-07	FEMALE	72	Infiltrating duct carcinoma, NOS	Basal	Stage_II	Glycolytic/plurimetabolic	0	611
TCGA-E2-A15G-01A-11R-A12D-07	FEMALE	76	Infiltrating duct and lobular carcinoma	LumA	Stage_II	unclassified	0	554
TCGA-E9-A3HO-01A-11R-A213-07	FEMALE	49	Lobular carcinoma, NOS	LumB	Stage_II	Proliferative/progenitor	0	1158
TCGA-S3-AA10-01A-21R-A41B-07	FEMALE	65	Infiltrating duct carcinoma, NOS	Basal	Stage_II	Proliferative/progenitor	0	586
TCGA-AO-A03T-01A-21R-A034-07	FEMALE	42	Infiltrating duct carcinoma, NOS	Normal	Stage_II	Mitochondrial	0	2124
TCGA-E2-A3DX-01A-21R-A213-07	FEMALE	43	Lobular carcinoma, NOS	LumA	Stage_III	Glycolytic/plurimetabolic	0	1325
TCGA-BH-A0BA-01A-11R-A056-07	FEMALE	51	Infiltrating duct and lobular carcinoma	LumA	Stage_III	unclassified	0	1132
TCGA-B6-A0X7-01A-11R-A10J-07	FEMALE	62	Infiltrating duct carcinoma, NOS	LumA	NA	unclassified	1	1781
TCGA-E9-A295-01A-11R-A16F-07	FEMALE	71	Lobular carcinoma, NOS	LumA	Stage_II	unclassified	0	375
TCGA-E2-A1B6-01A-31R-A12P-07	FEMALE	44	Infiltrating duct carcinoma, NOS	Basal	Stage_II	Mitochondrial	0	867
TCGA-S3-A6ZF-01A-32R-A32P-07	FEMALE	64	Infiltrating duct carcinoma, NOS	LumB	Stage_II	unclassified	0	572
TCGA-E2-A1LI-01A-12R-A157-07	FEMALE	57	Infiltrating duct carcinoma, NOS	Basal	Stage_II	Proliferative/progenitor	0	3121
TCGA-D8-A1XD-01A-11R-A14D-07	FEMALE	36	Infiltrating duct carcinoma, NOS	LumA	Stage_III	unclassified	0	522
TCGA-E9-A1NH-01A-11R-A14D-07	FEMALE	71	Infiltrating duct carcinoma, NOS	LumA	Stage_II	unclassified	0	576
TCGA-PE-A5DE-01A-11R-A27Q-07	FEMALE	41	Lobular carcinoma, NOS	LumA	Stage_II	Glycolytic/plurimetabolic	0	2645
TCGA-D8-A1XK-01A-21R-A14M-07	FEMALE	55	Infiltrating duct carcinoma, NOS	Basal	Stage_II	Proliferative/progenitor	0	441
TCGA-A2-A0SV-01A-11R-A084-07	FEMALE	63	Infiltrating duct carcinoma, NOS	LumB	Stage_IV	Proliferative/progenitor	1	825
TCGA-E9-A1R7-01A-11R-A14M-07	FEMALE	64	Infiltrating duct carcinoma, NOS	LumB	Stage_II	Neuronal	0	1467
TCGA-D8-A1JE-01A-11R-A13Q-07	FEMALE	62	Infiltrating duct carcinoma, NOS	LumB	Stage_II	Glycolytic/plurimetabolic	0	575
TCGA-AR-A0TP-01A-11R-A084-07	FEMALE	43	Infiltrating duct carcinoma, NOS	Basal	Stage_II	Proliferative/progenitor	0	4275
TCGA-LL-A6FR-01A-12R-A31O-07	FEMALE	50	Infiltrating duct carcinoma, NOS	Basal	Stage_II	Mitochondrial	0	489
TCGA-BH-A18T-01A-11R-A12D-07	FEMALE	70	Infiltrating duct carcinoma, NOS	Basal	Stage_II	Proliferative/progenitor	1	224
TCGA-A7-A13H-01A-11R-A22K-07	FEMALE	61	Lobular carcinoma, NOS	LumA	Stage_II	Glycolytic/plurimetabolic	0	899
TCGA-E9-A1RA-01A-11R-A14D-07	FEMALE	48	Infiltrating duct carcinoma, NOS	LumA	Stage_I	unclassified	0	1369
TCGA-BH-A0HQ-01A-11R-A034-07	FEMALE	56	Infiltrating duct carcinoma, NOS	LumA	Stage_II	unclassified	0	1121
TCGA-AN-A0FK-01A-11R-A034-07	FEMALE	88	Infiltrating duct carcinoma, NOS	LumA	Stage_III	unclassified	0	213
TCGA-A7-A426-01A-22R-A24H-07	FEMALE	50	Lobular carcinoma, NOS	LumA	Stage_III	unclassified	0	364
TCGA-D8-A1XL-01A-11R-A14M-07	FEMALE	34	Infiltrating duct carcinoma, NOS	LumB	Stage_II	Proliferative/progenitor	0	606
TCGA-E2-A1AZ-01A-11R-A12P-07	FEMALE	63	Infiltrating duct carcinoma, NOS	Basal	Stage_II	Proliferative/progenitor	0	2329
TCGA-AO-A0JE-01A-11R-A056-07	FEMALE	53	Infiltrating duct carcinoma, NOS	Her2	Stage_III	Glycolytic/plurimetabolic	0	2335
TCGA-D8-A1JC-01A-11R-A13Q-07	FEMALE	59	Infiltrating duct carcinoma, NOS	LumB	Stage_III	unclassified	0	480
TCGA-OL-A97C-01A-32R-A41B-07	FEMALE	67	Phyllodes tumor, malignant	Normal	Stage_II	unclassified	0	271
TCGA-A2-A0YC-01A-11R-A109-07	FEMALE	59	Infiltrating duct carcinoma, NOS	LumA	Stage_II	unclassified	0	990
TCGA-A2-A0SU-01A-11R-A084-07	FEMALE	66	Infiltrating duct carcinoma, NOS	LumA	Stage_II	Neuronal	0	1662
TCGA-BH-A0BS-01A-11R-A12P-07	FEMALE	55	Infiltrating duct carcinoma, NOS	LumA	Stage_III	Mitochondrial	0	2612
TCGA-AC-A7VB-01A-11R-A352-07	FEMALE	51	Infiltrating duct carcinoma, NOS	LumB	Stage_II	Proliferative/progenitor	0	250
TCGA-BH-A0HA-01A-11R-A12P-07	FEMALE	31	Infiltrating duct carcinoma, NOS	LumA	Stage_I	Mitochondrial	0	1611
TCGA-AO-A03R-01A-21R-A034-07	FEMALE	57	Infiltrating duct carcinoma, NOS	Normal	Stage_II	Mitochondrial	0	2091
TCGA-E2-A15R-01A-11R-A115-07	FEMALE	64	Infiltrating duct carcinoma, NOS	LumA	Stage_II	Neuronal	0	1732
TCGA-BH-A18M-01A-11R-A12D-07	FEMALE	39	Infiltrating duct carcinoma, NOS	LumA	Stage_III	unclassified	1	2207
TCGA-D8-A143-01A-11R-A115-07	FEMALE	51	Infiltrating duct carcinoma, NOS	Basal	Stage_II	Proliferative/progenitor	0	431
TCGA-E2-A574-01A-11R-A29R-07	FEMALE	44	Infiltrating duct carcinoma, NOS	Basal	Stage_II	Mitochondrial	0	1179
TCGA-BH-A0DT-01A-21R-A12D-07	FEMALE	41	Infiltrating duct carcinoma, NOS	LumA	Stage_II	unclassified	0	2403
TCGA-A1-A0SE-01A-11R-A084-07	FEMALE	56	Infiltrating duct and lobular carcinoma	LumA	Stage_I	unclassified	0	1321
TCGA-C8-A1HM-01A-12R-A137-07	FEMALE	74	Infiltrating duct carcinoma, NOS	LumB	Stage_II	Proliferative/progenitor	0	375
TCGA-D8-A27R-01A-11R-A16F-07	FEMALE	41	Infiltrating duct carcinoma, NOS	LumB	Stage_III	Proliferative/progenitor	0	307
TCGA-A2-A0CS-01A-11R-A115-07	FEMALE	73	Infiltrating duct carcinoma, NOS	LumA	Stage_IV	Mitochondrial	1	2348
TCGA-LL-A73Y-01A-11R-A33J-07	FEMALE	67	Infiltrating duct carcinoma, NOS	Basal	Stage_I	Glycolytic/plurimetabolic	0	477
TCGA-AR-A250-01A-31R-A169-07	FEMALE	58	Infiltrating duct carcinoma, NOS	LumB	Stage_II	Glycolytic/plurimetabolic	0	2707
TCGA-PE-A5DC-01A-12R-A27Q-07	FEMALE	72	Lobular carcinoma, NOS	LumA	Stage_III	Proliferative/progenitor	1	1430
TCGA-C8-A131-01A-11R-A115-07	FEMALE	82	Infiltrating duct carcinoma, NOS	Basal	Stage_III	Proliferative/progenitor	0	411
TCGA-C8-A1HK-01A-21R-A13Q-07	FEMALE	53	Infiltrating duct carcinoma, NOS	Her2	Stage_II	Proliferative/progenitor	0	366
TCGA-EW-A1OX-01A-11R-A144-07	FEMALE	43	Infiltrating duct mixed with other types of carcinoma	LumB	Stage_II	unclassified	0	911
TCGA-E9-A245-01A-22R-A16F-07	FEMALE	47	Infiltrating duct carcinoma, NOS	LumA	Stage_II	Neuronal	1	26
TCGA-LL-A9Q3-01A-11R-A41B-07	FEMALE	69	Lobular carcinoma, NOS	LumA	Stage_III	Mitochondrial	0	532
TCGA-A7-A6VY-01A-12R-A33J-07	FEMALE	48	Infiltrating duct carcinoma, NOS	Basal	Stage_II	Proliferative/progenitor	0	266
TCGA-B6-A0RE-01A-11R-A056-07	FEMALE	61	Infiltrating duct carcinoma, NOS	Basal	NA	Proliferative/progenitor	0	7777
TCGA-A7-A425-01A-11R-A24H-07	FEMALE	70	Lobular carcinoma, NOS	LumA	Stage_III	Mitochondrial	0	447
TCGA-D8-A1X8-01A-11R-A14M-07	FEMALE	62	Lobular carcinoma, NOS	LumA	Stage_III	unclassified	0	783
TCGA-OL-A5D8-01A-11R-A27Q-07	FEMALE	40	Infiltrating duct carcinoma, NOS	LumA	Stage_II	unclassified	0	973
TCGA-A2-A259-01A-11R-A16F-07	FEMALE	70	Infiltrating duct carcinoma, NOS	LumA	Stage_I	unclassified	0	1596
TCGA-BH-A1FN-01A-11R-A13Q-07	FEMALE	34	Infiltrating duct carcinoma, NOS	LumB	Stage_II	Proliferative/progenitor	1	2192
TCGA-AN-A0XP-01A-11R-A109-07	FEMALE	69	Infiltrating duct carcinoma, NOS	LumA	Stage_III	unclassified	0	9
TCGA-AC-A2FM-01A-11R-A19W-07	FEMALE	87	Lobular carcinoma, NOS	LumA	Stage_II	unclassified	1	792
TCGA-A8-A09R-01A-11R-A00Z-07	FEMALE	82	Infiltrating duct carcinoma, NOS	LumB	Stage_II	Glycolytic/plurimetabolic	0	273
TCGA-AN-A0FF-01A-11R-A034-07	FEMALE	32	Infiltrating duct carcinoma, NOS	LumB	Stage_I	unclassified	0	172
TCGA-AR-A1AL-01A-21R-A12P-07	FEMALE	60	Lobular carcinoma, NOS	LumA	Stage_III	Glycolytic/plurimetabolic	0	2971
TCGA-B6-A0I2-01A-11R-A034-07	FEMALE	45	Infiltrating duct carcinoma, NOS	Basal	Stage_I	Proliferative/progenitor	0	4361
TCGA-E2-A156-01A-11R-A12D-07	FEMALE	61	Infiltrating duct carcinoma, NOS	LumA	Stage_I	unclassified	0	726
TCGA-AR-A2LJ-01A-12R-A19W-07	FEMALE	40	Lobular carcinoma, NOS	LumA	Stage_III	Mitochondrial	0	2632
TCGA-AO-A03V-01A-11R-A115-07	FEMALE	41	Infiltrating duct carcinoma, NOS	LumA	Stage_I	unclassified	0	1351
TCGA-BH-A6R9-01A-21R-A32P-07	FEMALE	61	Metaplastic carcinoma, NOS	Normal	Stage_II	Glycolytic/plurimetabolic	0	160
TCGA-BH-A1F2-01A-31R-A13Q-07	FEMALE	53	Paget disease and infiltrating duct carcinoma of breast	LumB	Stage_III	unclassified	1	959
TCGA-E2-A1IG-01A-11R-A144-07	FEMALE	45	Infiltrating duct carcinoma, NOS	LumA	Stage_II	unclassified	0	2140
TCGA-HN-A2NL-01A-11R-A18M-07	FEMALE	56	Lobular carcinoma, NOS	Basal	Stage_II	Proliferative/progenitor	0	79
TCGA-A2-A0SW-01A-11R-A084-07	FEMALE	82	Infiltrating duct carcinoma, NOS	LumB	Stage_IV	Proliferative/progenitor	1	1365
TCGA-D8-A1JG-01B-11R-A13Q-07	FEMALE	62	Infiltrating duct carcinoma, NOS	Her2	Stage_II	Proliferative/progenitor	0	1612
TCGA-AN-A041-01A-11R-A034-07	FEMALE	29	Infiltrating duct carcinoma, NOS	LumA	Stage_II	unclassified	0	7
TCGA-AR-A5QP-01A-11R-A28M-07	FEMALE	54	Lobular carcinoma, NOS	LumA	Stage_II	unclassified	0	1185
TCGA-A7-A4SF-01A-11R-A266-07	FEMALE	54	Infiltrating duct carcinoma, NOS	Her2	Stage_II	Proliferative/progenitor	0	545
TCGA-AR-A254-01A-21R-A169-07	FEMALE	50	Infiltrating duct carcinoma, NOS	Her2	Stage_III	Glycolytic/plurimetabolic	0	2605
TCGA-A2-A0YD-01A-11R-A109-07	FEMALE	63	Lobular carcinoma, NOS	LumA	Stage_II	Glycolytic/plurimetabolic	0	769
TCGA-AR-A24R-01A-11R-A169-07	FEMALE	45	Infiltrating duct carcinoma, NOS	LumB	Stage_III	Proliferative/progenitor	0	3430
TCGA-D8-A27T-01A-11R-A16F-07	FEMALE	53	Lobular carcinoma, NOS	LumA	Stage_III	Glycolytic/plurimetabolic	0	398
TCGA-A2-A0CP-01A-11R-A034-07	FEMALE	60	Infiltrating duct carcinoma, NOS	LumA	Stage_I	Mitochondrial	0	2813
TCGA-EW-A1P4-01A-21R-A144-07	FEMALE	43	Medullary carcinoma, NOS	Basal	Stage_II	Proliferative/progenitor	0	907
TCGA-A2-A3XS-01A-11R-A22U-07	FEMALE	62	Infiltrating duct carcinoma, NOS	Basal	Stage_III	Proliferative/progenitor	1	1032
TCGA-AR-A252-01A-11R-A169-07	FEMALE	50	Infiltrating duct carcinoma, NOS	LumA	Stage_I	Glycolytic/plurimetabolic	0	2838
TCGA-A8-A08J-01A-11R-A00Z-07	FEMALE	52	Paget disease and infiltrating duct carcinoma of breast	Her2	Stage_IV	Neuronal	1	1127
TCGA-3C-AAAU-01A-11R-A41B-07	FEMALE	55	Lobular carcinoma, NOS	LumA	NA	Neuronal	0	4047
TCGA-A8-A09Z-01A-11R-A00Z-07	FEMALE	83	Lobular carcinoma, NOS	LumB	Stage_II	unclassified	0	0
TCGA-C8-A12W-01A-11R-A115-07	FEMALE	49	Infiltrating duct carcinoma, NOS	LumB	Stage_III	Proliferative/progenitor	0	385
TCGA-E9-A54X-01A-11R-A266-07	FEMALE	85	Mucinous adenocarcinoma	LumB	Stage_I	Mitochondrial	0	727
TCGA-D8-A1XW-01A-11R-A14M-07	FEMALE	53	Infiltrating duct carcinoma, NOS	Normal	Stage_II	Glycolytic/plurimetabolic	0	1309
TCGA-GM-A5PV-01A-11R-A28M-07	FEMALE	63	Lobular carcinoma, NOS	LumA	Stage_II	Mitochondrial	0	412
TCGA-BH-A0HI-01A-11R-A084-07	FEMALE	78	Infiltrating duct carcinoma, NOS	LumA	Stage_I	unclassified	0	620
TCGA-E9-A243-01A-21R-A169-07	FEMALE	52	Infiltrating duct carcinoma, NOS	Basal	Stage_II	Glycolytic/plurimetabolic	0	612
TCGA-EW-A1P7-01A-21R-A144-07	FEMALE	59	Infiltrating duct carcinoma, NOS	Normal	Stage_II	Glycolytic/plurimetabolic	0	915
TCGA-BH-A0BJ-01A-11R-A056-07	FEMALE	41	Infiltrating duct carcinoma, NOS	LumA	Stage_II	Mitochondrial	0	660
TCGA-BH-A208-01A-11R-A157-07	FEMALE	48	Infiltrating duct carcinoma, NOS	Normal	Stage_II	Glycolytic/plurimetabolic	1	1759
TCGA-GM-A2DN-01A-11R-A180-07	FEMALE	58	Infiltrating duct carcinoma, NOS	LumA	Stage_II	Glycolytic/plurimetabolic	0	3091
TCGA-A2-A0T6-01A-11R-A084-07	FEMALE	50	Lobular carcinoma, NOS	LumA	Stage_II	Glycolytic/plurimetabolic	0	575
TCGA-AO-A12G-01A-11R-A10J-07	FEMALE	75	Pleomorphic carcinoma	LumA	Stage_II	Mitochondrial	0	1639
TCGA-BH-A0BP-01A-11R-A115-07	FEMALE	76	Infiltrating duct carcinoma, NOS	LumA	Stage_I	Glycolytic/plurimetabolic	1	2296
TCGA-C8-A133-01A-32R-A12D-07	FEMALE	65	Infiltrating duct mixed with other types of carcinoma	LumA	Stage_III	Mitochondrial	0	0
TCGA-BH-A0HN-01A-11R-A10U-07	FEMALE	67	Infiltrating duct carcinoma, NOS	LumA	Stage_I	Mitochondrial	0	516
TCGA-A1-A0SD-01A-11R-A115-07	FEMALE	59	Infiltrating duct carcinoma, NOS	LumA	Stage_II	Glycolytic/plurimetabolic	0	437
TCGA-A7-A13E-01A-11R-A12P-07	FEMALE	62	Infiltrating duct carcinoma, NOS	Basal	Stage_II	Proliferative/progenitor	1	614
TCGA-EW-A1P8-01A-11R-A144-07	FEMALE	58	Infiltrating duct carcinoma, NOS	Basal	Stage_III	Proliferative/progenitor	1	239
TCGA-LL-A5YL-01A-12R-A29R-07	FEMALE	64	Lobular carcinoma, NOS	LumA	Stage_II	Mitochondrial	0	519
TCGA-AN-A0AM-01A-11R-A034-07	FEMALE	56	Infiltrating duct carcinoma, NOS	LumB	Stage_II	Proliferative/progenitor	0	5
TCGA-JL-A3YX-01A-11R-A22U-07	FEMALE	46	Lobular carcinoma, NOS	LumA	Stage_II	Mitochondrial	0	352
TCGA-B6-A0IO-01A-11R-A034-07	FEMALE	66	Infiltrating duct carcinoma, NOS	LumA	Stage_II	Mitochondrial	0	5042
TCGA-A8-A06N-01A-11R-A00Z-07	FEMALE	66	Infiltrating duct carcinoma, NOS	LumB	Stage_III	unclassified	0	0
TCGA-A2-A0T0-01A-22R-A084-07	FEMALE	59	Infiltrating duct carcinoma, NOS	Basal	Stage_II	Proliferative/progenitor	0	533
TCGA-D8-A13Y-01A-11R-A115-07	FEMALE	52	Infiltrating duct carcinoma, NOS	LumB	Stage_I	Proliferative/progenitor	0	1728
TCGA-BH-A0E2-01A-11R-A056-07	FEMALE	49	Infiltrating duct carcinoma, NOS	LumA	Stage_III	Proliferative/progenitor	0	435
TCGA-AO-A12A-01A-21R-A115-07	FEMALE	47	Infiltrating duct carcinoma, NOS	LumA	Stage_II	unclassified	0	3112
TCGA-AO-A12C-01A-11R-A10J-07	FEMALE	42	Infiltrating duct carcinoma, NOS	LumA	Stage_II	unclassified	0	2372
TCGA-AR-A5QN-01A-12R-A28M-07	FEMALE	68	Lobular carcinoma, NOS	LumA	Stage_III	unclassified	0	1013
TCGA-A7-A0CD-01A-11R-A00Z-07	FEMALE	66	Infiltrating duct carcinoma, NOS	LumA	Stage_I	unclassified	0	1165
TCGA-A8-A092-01A-11R-A00Z-07	FEMALE	48	Infiltrating duct carcinoma, NOS	LumB	Stage_III	Proliferative/progenitor	0	942
TCGA-A1-A0SN-01A-11R-A144-07	FEMALE	50	Infiltrating duct carcinoma, NOS	LumB	Stage_II	Proliferative/progenitor	0	1196
TCGA-E9-A1RI-01A-11R-A169-07	FEMALE	43	Infiltrating duct and lobular carcinoma	LumA	Stage_III	unclassified	0	1449
TCGA-WT-AB41-01A-11R-A41B-07	FEMALE	55	Infiltrating duct carcinoma, NOS	LumA	Stage_II	Mitochondrial	0	1611
TCGA-A2-A4RY-01A-31R-A266-07	FEMALE	46	Lobular carcinoma, NOS	Normal	Stage_III	unclassified	0	648
TCGA-A7-A5ZV-01A-11R-A28M-07	FEMALE	62	Carcinoma, NOS	Basal	Stage_II	unclassified	0	368
TCGA-A2-A0CK-01A-11R-A22K-07	FEMALE	60	Lobular carcinoma, NOS	LumA	Stage_III	unclassified	0	4159
TCGA-OL-A66N-01A-12R-A31O-07	FEMALE	59	Lobular carcinoma, NOS	LumA	Stage_III	Mitochondrial	0	792
TCGA-E2-A14V-01A-11R-A12D-07	FEMALE	53	Infiltrating duct carcinoma, NOS	Her2	Stage_II	Proliferative/progenitor	0	1042
TCGA-PE-A5DD-01A-12R-A27Q-07	FEMALE	64	Lobular carcinoma, NOS	LumA	Stage_II	Mitochondrial	0	1953
TCGA-AR-A0TS-01A-11R-A115-07	FEMALE	46	Infiltrating duct carcinoma, NOS	Basal	Stage_II	Proliferative/progenitor	0	2558
TCGA-A8-A099-01A-11R-A00Z-07	FEMALE	76	Infiltrating duct carcinoma, NOS	LumA	NA	unclassified	0	304
TCGA-BH-A0GZ-01A-11R-A056-07	FEMALE	62	Infiltrating duct carcinoma, NOS	LumA	Stage_II	Mitochondrial	0	328
TCGA-E2-A15F-01A-11R-A115-07	FEMALE	64	Infiltrating duct carcinoma, NOS	LumA	Stage_I	unclassified	0	658
TCGA-LD-A7W6-01A-81R-A352-07	FEMALE	54	Infiltrating lobular mixed with other types of carcinoma	LumA	Stage_II	unclassified	0	404
TCGA-A8-A0A6-01A-12R-A056-07	FEMALE	64	Lobular carcinoma, NOS	LumA	Stage_III	Glycolytic/plurimetabolic	0	640
TCGA-A8-A07L-01A-11R-A00Z-07	FEMALE	58	Infiltrating duct carcinoma, NOS	LumB	Stage_III	Proliferative/progenitor	0	975
TCGA-BH-A0AZ-01A-21R-A12P-07	FEMALE	47	Infiltrating duct carcinoma, NOS	LumA	Stage_III	Glycolytic/plurimetabolic	0	1919
TCGA-A2-A0YH-01A-11R-A109-07	FEMALE	53	Infiltrating duct carcinoma, NOS	LumB	Stage_III	Glycolytic/plurimetabolic	0	659
TCGA-AQ-A04J-01A-02R-A034-07	FEMALE	45	Infiltrating duct carcinoma, NOS	Basal	Stage_II	Proliferative/progenitor	0	819
TCGA-D8-A3Z6-01A-11R-A239-07	FEMALE	56	Lobular carcinoma, NOS	LumA	Stage_III	unclassified	0	563
TCGA-A2-A4S0-01A-21R-A266-07	FEMALE	77	Mucinous adenocarcinoma	LumA	Stage_II	Neuronal	0	706
TCGA-E2-A1B1-01A-21R-A12P-07	FEMALE	45	Infiltrating duct carcinoma, NOS	LumA	Stage_II	Glycolytic/plurimetabolic	0	2653
TCGA-A8-A075-01A-11R-A084-07	FEMALE	42	Infiltrating duct carcinoma, NOS	LumB	Stage_II	Proliferative/progenitor	0	518
TCGA-A2-A3XU-01A-12R-A22U-07	FEMALE	35	Infiltrating duct carcinoma, NOS	Basal	Stage_II	Mitochondrial	1	912
TCGA-OL-A66L-01A-12R-A31O-07	FEMALE	71	Infiltrating duct carcinoma, NOS	LumA	Stage_I	Mitochondrial	0	1301
TCGA-AO-A0J2-01A-11R-A034-07	FEMALE	41	Infiltrating duct carcinoma, NOS	Her2	Stage_I	Proliferative/progenitor	0	997
TCGA-AR-A1AM-01A-41R-A22K-07	FEMALE	52	Lobular carcinoma, NOS	LumA	Stage_III	unclassified	0	2991
TCGA-E2-A155-01A-11R-A12D-07	FEMALE	58	Infiltrating duct carcinoma, NOS	LumB	Stage_II	Proliferative/progenitor	0	640
TCGA-E9-A24A-01A-11R-A169-07	FEMALE	69	Infiltrating duct carcinoma, NOS	LumA	Stage_II	Glycolytic/plurimetabolic	0	747
TCGA-E2-A572-01A-13R-A31O-07	FEMALE	72	Infiltrating duct carcinoma, NOS	LumA	Stage_III	Mitochondrial	0	1208
TCGA-S3-A6ZG-01A-22R-A32P-07	FEMALE	71	Lobular carcinoma, NOS	LumA	Stage_II	Proliferative/progenitor	0	562
TCGA-A8-A09K-01A-11R-A00Z-07	FEMALE	68	Infiltrating duct carcinoma, NOS	LumA	Stage_II	unclassified	0	912
TCGA-D8-A1XR-01A-11R-A14M-07	FEMALE	56	Infiltrating duct carcinoma, NOS	LumB	Stage_II	unclassified	0	482
TCGA-A7-A6VW-01A-21R-A33J-07	FEMALE	48	Infiltrating duct carcinoma, NOS	Basal	Stage_II	Proliferative/progenitor	0	285
TCGA-GM-A2DC-01A-11R-A18M-07	FEMALE	57	Infiltrating duct carcinoma, NOS	LumA	Stage_II	Mitochondrial	0	2535
TCGA-BH-A0WA-01A-11R-A109-07	FEMALE	82	Metaplastic carcinoma, NOS	Basal	Stage_I	Proliferative/progenitor	0	701
TCGA-AR-A2LO-01A-31R-A18M-07	FEMALE	46	Lobular carcinoma, NOS	LumA	Stage_II	Glycolytic/plurimetabolic	0	1198
TCGA-B6-A0RS-01A-11R-A084-07	FEMALE	38	Infiltrating duct carcinoma, NOS	Her2	Stage_II	Proliferative/progenitor	1	3063
TCGA-BH-A18S-01A-11R-A12D-07	FEMALE	79	Infiltrating duct mixed with other types of carcinoma	LumA	Stage_I	unclassified	1	2009
TCGA-D8-A4Z1-01A-21R-A266-07	FEMALE	68	Lobular carcinoma, NOS	LumA	Stage_I	unclassified	0	659
TCGA-AR-A256-01A-11R-A169-07	FEMALE	45	Infiltrating duct carcinoma, NOS	Basal	Stage_II	Proliferative/progenitor	1	2854
TCGA-A7-A6VX-01A-12R-A33J-07	FEMALE	68	Infiltrating duct carcinoma, NOS	LumB	Stage_II	unclassified	0	317
TCGA-E2-A14P-01A-31R-A12D-07	FEMALE	79	Infiltrating duct carcinoma, NOS	Her2	Stage_III	Proliferative/progenitor	0	1246
TCGA-AQ-A1H3-01A-31R-A13Q-07	FEMALE	49	Infiltrating duct carcinoma, NOS	LumA	Stage_III	unclassified	0	989
TCGA-EW-A1PA-01A-11R-A144-07	FEMALE	59	Infiltrating duct carcinoma, NOS	LumA	Stage_II	unclassified	0	575
TCGA-A7-A0D9-01A-31R-A056-07	FEMALE	37	Infiltrating duct carcinoma, NOS	LumA	Stage_II	unclassified	0	1139
TCGA-AR-A24V-01A-21R-A169-07	FEMALE	52	Infiltrating duct carcinoma, NOS	LumA	Stage_II	Glycolytic/plurimetabolic	0	3203
TCGA-A8-A06Q-01A-11R-A034-07	FEMALE	63	Infiltrating duct carcinoma, NOS	LumB	Stage_III	Proliferative/progenitor	0	31
TCGA-A2-A4S1-01A-21R-A266-07	FEMALE	66	Metaplastic carcinoma, NOS	Basal	Stage_II	Glycolytic/plurimetabolic	0	820
TCGA-BH-A0E1-01A-11R-A056-07	FEMALE	52	Infiltrating duct carcinoma, NOS	LumA	Stage_II	Proliferative/progenitor	0	477
TCGA-BH-A0DV-01A-21R-A12P-07	FEMALE	54	Infiltrating duct carcinoma, NOS	LumA	Stage_III	Glycolytic/plurimetabolic	0	2064
TCGA-AR-A0TT-01A-31R-A084-07	FEMALE	53	Infiltrating duct carcinoma, NOS	LumB	Stage_III	Glycolytic/plurimetabolic	0	3316
TCGA-BH-A0AU-01A-11R-A12P-07	FEMALE	45	Infiltrating duct carcinoma, NOS	LumB	Stage_II	unclassified	0	1914
TCGA-E2-A15J-01A-11R-A12P-07	FEMALE	51	Infiltrating duct carcinoma, NOS	LumA	Stage_I	unclassified	0	1640
TCGA-AC-A2FE-01A-11R-A19W-07	FEMALE	62	Lobular carcinoma, NOS	LumA	Stage_III	Glycolytic/plurimetabolic	1	2636
TCGA-A8-A06O-01A-11R-A00Z-07	FEMALE	60	Infiltrating duct carcinoma, NOS	LumB	Stage_I	Proliferative/progenitor	0	396
TCGA-BH-A0B9-01A-11R-A056-07	FEMALE	44	Infiltrating duct carcinoma, NOS	Basal	Stage_I	Proliferative/progenitor	0	1572
TCGA-B6-A0IE-01A-11R-A034-07	FEMALE	38	Lobular carcinoma, NOS	LumA	Stage_III	Mitochondrial	1	1993
TCGA-D8-A27M-01A-11R-A16F-07	FEMALE	59	Infiltrating duct carcinoma, NOS	Basal	Stage_I	Glycolytic/plurimetabolic	0	410
TCGA-AC-A2FB-01A-11R-A17B-07	FEMALE	65	Lobular carcinoma, NOS	LumA	Stage_II	Glycolytic/plurimetabolic	0	1234
TCGA-A8-A096-01A-11R-A00Z-07	FEMALE	73	Infiltrating duct carcinoma, NOS	LumB	Stage_II	Glycolytic/plurimetabolic	0	0
TCGA-A8-A07R-01A-21R-A034-07	FEMALE	80	Infiltrating duct carcinoma, NOS	Basal	Stage_III	Proliferative/progenitor	0	273
TCGA-E2-A1LH-01A-11R-A14D-07	FEMALE	59	Infiltrating duct carcinoma, NOS	Basal	Stage_I	Mitochondrial	0	3247
TCGA-BH-A1EY-01A-11R-A13Q-07	FEMALE	79	Infiltrating duct carcinoma, NOS	LumA	Stage_II	Glycolytic/plurimetabolic	1	538
TCGA-EW-A6SB-01A-12R-A32P-07	FEMALE	62	Infiltrating duct carcinoma, NOS	Basal	Stage_II	Proliferative/progenitor	0	760
TCGA-5L-AAT0-01A-12R-A41B-07	FEMALE	42	Lobular carcinoma, NOS	LumA	Stage_II	Glycolytic/plurimetabolic	0	1477
TCGA-AN-A046-01A-21R-A034-07	FEMALE	68	Infiltrating duct carcinoma, NOS	LumA	Stage_II	Mitochondrial	0	10
TCGA-AO-A12E-01A-11R-A10J-07	FEMALE	51	Lobular carcinoma, NOS	LumA	Stage_II	unclassified	0	2142
TCGA-BH-A0E9-01B-11R-A115-07	FEMALE	53	Lobular carcinoma, NOS	LumA	Stage_II	unclassified	0	2489
TCGA-AC-A62Y-01A-11R-A29R-07	FEMALE	79	Lobular carcinoma, NOS	LumA	Stage_II	Mitochondrial	0	530
TCGA-A8-A091-01A-11R-A00Z-07	FEMALE	61	Infiltrating duct carcinoma, NOS	LumA	Stage_II	unclassified	0	1004
TCGA-A2-A04N-01A-11R-A115-07	FEMALE	66	Infiltrating duct carcinoma, NOS	LumA	Stage_I	unclassified	0	4354
TCGA-EW-A1P5-01A-11R-A144-07	FEMALE	77	Infiltrating duct carcinoma, NOS	LumA	Stage_II	Glycolytic/plurimetabolic	0	703
TCGA-A2-A0YG-01A-21R-A109-07	FEMALE	63	Infiltrating duct carcinoma, NOS	LumB	Stage_III	Proliferative/progenitor	0	666
TCGA-AN-A04C-01A-21R-A034-07	FEMALE	51	Infiltrating duct carcinoma, NOS	Her2	Stage_II	Proliferative/progenitor	0	54
TCGA-AR-A24W-01A-11R-A169-07	FEMALE	55	Infiltrating duct carcinoma, NOS	LumA	Stage_II	unclassified	0	1550
TCGA-B6-A40C-01A-11R-A239-07	FEMALE	51	Lobular carcinoma, NOS	LumA	Stage_II	Proliferative/progenitor	0	2164
TCGA-A8-A0A7-01A-11R-A00Z-07	FEMALE	57	Lobular carcinoma, NOS	Her2	Stage_II	Glycolytic/plurimetabolic	0	30
TCGA-A2-A3KC-01A-11R-A213-07	FEMALE	55	Lobular carcinoma, NOS	LumA	Stage_II	Glycolytic/plurimetabolic	0	1102
TCGA-B6-A400-01A-11R-A239-07	FEMALE	43	Infiltrating duct carcinoma, NOS	Basal	Stage_III	Proliferative/progenitor	0	215
TCGA-E2-A1B5-01A-21R-A12P-07	FEMALE	46	Lobular carcinoma, NOS	LumA	Stage_II	Mitochondrial	0	984
TCGA-EW-A1P3-01A-11R-A144-07	FEMALE	48	Infiltrating duct carcinoma, NOS	LumA	Stage_II	Mitochondrial	0	1611
TCGA-C8-A12Q-01A-11R-A115-07	FEMALE	78	Infiltrating duct carcinoma, NOS	Her2	Stage_III	Glycolytic/plurimetabolic	1	385
TCGA-AC-A6IW-01A-12R-A33J-07	FEMALE	73	Infiltrating duct carcinoma, NOS	Basal	Stage_II	Proliferative/progenitor	0	413
TCGA-AO-A03U-01B-21R-A10J-07	FEMALE	31	Secretory carcinoma of breast	Normal	Stage_I	Glycolytic/plurimetabolic	1	1793
TCGA-AN-A0XT-01A-11R-A109-07	FEMALE	54	Infiltrating duct carcinoma, NOS	LumA	Stage_III	unclassified	0	10
TCGA-AN-A049-01A-21R-A00Z-07	FEMALE	62	Infiltrating duct carcinoma, NOS	LumA	Stage_II	Glycolytic/plurimetabolic	0	19
TCGA-B6-A0WW-01A-11R-A109-07	FEMALE	58	Infiltrating duct carcinoma, NOS	LumB	NA	unclassified	1	558
TCGA-BH-A0AV-01A-31R-A115-07	FEMALE	52	Infiltrating duct carcinoma, NOS	Basal	Stage_I	Glycolytic/plurimetabolic	0	1820
TCGA-A8-A08Z-01A-21R-A00Z-07	FEMALE	76	Infiltrating duct carcinoma, NOS	LumA	NA	Glycolytic/plurimetabolic	0	1217
TCGA-BH-A18I-01A-11R-A12D-07	FEMALE	53	Infiltrating duct carcinoma, NOS	LumA	Stage_II	Glycolytic/plurimetabolic	0	1093
TCGA-A7-A4SA-01A-11R-A266-07	FEMALE	40	Lobular carcinoma, NOS	LumA	Stage_II	Glycolytic/plurimetabolic	0	454
TCGA-E2-A1LA-01A-11R-A144-07	FEMALE	59	Infiltrating duct carcinoma, NOS	LumA	Stage_II	Mitochondrial	0	748
TCGA-AR-A24P-01A-11R-A169-07	FEMALE	47	Infiltrating duct carcinoma, NOS	LumA	Stage_I	unclassified	0	84
TCGA-D8-A3Z5-01A-41R-A24H-07	FEMALE	54	Lobular carcinoma, NOS	LumA	Stage_III	unclassified	0	1015
TCGA-AC-A23H-01A-11R-A157-07	FEMALE	90	Infiltrating duct carcinoma, NOS	Her2	Stage_II	Proliferative/progenitor	1	0
TCGA-S3-AA0Z-01A-11R-A41B-07	FEMALE	63	Infiltrating duct carcinoma, NOS	Basal	Stage_II	Proliferative/progenitor	0	629
TCGA-D8-A73W-01A-22R-A352-07	FEMALE	79	Mucinous adenocarcinoma	LumA	Stage_III	Glycolytic/plurimetabolic	1	385
TCGA-BH-A0DQ-01A-11R-A084-07	FEMALE	42	Infiltrating duct carcinoma, NOS	LumA	Stage_II	unclassified	0	98
TCGA-E9-A1R0-01A-22R-A16F-07	FEMALE	58	Infiltrating duct carcinoma, NOS	LumA	Stage_II	unclassified	0	860
TCGA-LL-A7SZ-01A-32R-A352-07	FEMALE	49	Infiltrating duct carcinoma, NOS	LumA	Stage_II	Mitochondrial	0	594
TCGA-A7-A13D-01A-13R-A12P-07	FEMALE	46	Infiltrating duct carcinoma, NOS	Basal	Stage_II	Proliferative/progenitor	0	965
TCGA-A2-A3XZ-01A-42R-A239-07	FEMALE	46	Infiltrating duct carcinoma, NOS	Her2	Stage_I	unclassified	0	1532
TCGA-E2-A1L7-01A-11R-A144-07	FEMALE	40	Infiltrating duct carcinoma, NOS	LumB	Stage_III	Proliferative/progenitor	0	1836
TCGA-B6-A0X4-01A-11R-A109-07	FEMALE	62	Infiltrating duct carcinoma, NOS	LumA	Stage_II	Neuronal	1	860
TCGA-LL-A6FP-01A-11R-A31O-07	FEMALE	90	Lobular carcinoma, NOS	LumA	Stage_II	Mitochondrial	0	0
TCGA-E2-A1IO-01A-11R-A144-07	FEMALE	37	Infiltrating duct carcinoma, NOS	LumA	Stage_I	Glycolytic/plurimetabolic	0	1855
TCGA-A8-A08B-01A-11R-A00Z-07	FEMALE	52	Infiltrating duct carcinoma, NOS	Her2	Stage_II	Proliferative/progenitor	0	1156
TCGA-A2-A0T1-01A-21R-A084-07	FEMALE	55	Infiltrating duct carcinoma, NOS	Her2	Stage_III	Glycolytic/plurimetabolic	0	521
TCGA-A7-A2KD-01A-31R-A21T-07	FEMALE	53	Infiltrating duct carcinoma, NOS	LumB	Stage_III	Proliferative/progenitor	0	679
TCGA-BH-A0H7-01A-13R-A056-07	FEMALE	65	Infiltrating duct carcinoma, NOS	LumA	Stage_III	unclassified	0	702
TCGA-A8-A082-01A-11R-A00Z-07	FEMALE	58	Infiltrating duct carcinoma, NOS	LumB	Stage_II	Neuronal	0	549
TCGA-AN-A0FZ-01A-11R-A034-07	FEMALE	45	Infiltrating duct carcinoma, NOS	LumA	Stage_III	unclassified	0	10
TCGA-D8-A1JP-01A-11R-A13Q-07	FEMALE	73	Infiltrating duct carcinoma, NOS	LumA	Stage_I	Glycolytic/plurimetabolic	0	639
TCGA-E9-A229-01A-31R-A157-07	FEMALE	37	Infiltrating duct carcinoma, NOS	LumA	Stage_I	Glycolytic/plurimetabolic	0	1148
TCGA-BH-A28Q-01A-11R-A16F-07	FEMALE	46	Lobular carcinoma, NOS	LumA	Stage_II	unclassified	0	1119
TCGA-E9-A6HE-01A-11R-A31O-07	FEMALE	45	Lobular carcinoma, NOS	LumA	Stage_III	Mitochondrial	0	847
TCGA-OL-A6VQ-01A-12R-A41B-07	FEMALE	49	Lobular carcinoma, NOS	LumA	Stage_II	Glycolytic/plurimetabolic	0	600
TCGA-A2-A1FX-01A-11R-A13Q-07	FEMALE	61	Infiltrating duct carcinoma, NOS	LumB	Stage_III	Proliferative/progenitor	0	1847
TCGA-B6-A0IA-01A-11R-A034-07	FEMALE	51	Infiltrating duct mixed with other types of carcinoma	LumA	Stage_II	Mitochondrial	0	8391
TCGA-BH-A0HB-01A-11R-A056-07	FEMALE	55	Infiltrating duct carcinoma, NOS	LumA	Stage_I	Mitochondrial	0	806
TCGA-GM-A2DI-01A-31R-A18M-07	FEMALE	52	Infiltrating duct carcinoma, NOS	LumA	Stage_I	Glycolytic/plurimetabolic	0	2590
TCGA-OL-A5RZ-01A-11R-A28M-07	FEMALE	57	Infiltrating duct carcinoma, NOS	Her2	Stage_I	Mitochondrial	0	679
TCGA-LL-A442-01A-11R-A24H-07	FEMALE	56	Infiltrating duct carcinoma, NOS	LumA	Stage_II	unclassified	0	889
TCGA-BH-A5IZ-01A-11R-A27Q-07	FEMALE	51	Infiltrating duct carcinoma, NOS	Basal	Stage_II	Proliferative/progenitor	0	567
TCGA-S3-AA17-01A-11R-A41B-07	FEMALE	64	Infiltrating duct carcinoma, NOS	LumB	Stage_II	Glycolytic/plurimetabolic	0	424
TCGA-B6-A0X5-01A-21R-A109-07	FEMALE	61	Infiltrating duct carcinoma, NOS	LumB	Stage_II	Proliferative/progenitor	1	2097
TCGA-A7-A4SC-01A-12R-A266-07	FEMALE	62	Lobular carcinoma, NOS	LumA	Stage_II	unclassified	0	446
TCGA-OL-A66H-01A-11R-A29R-07	FEMALE	74	Mucinous adenocarcinoma	LumA	Stage_I	Glycolytic/plurimetabolic	0	812
TCGA-AR-A1AT-01A-11R-A12P-07	FEMALE	62	Lobular carcinoma, NOS	Her2	Stage_II	Proliferative/progenitor	1	1272
TCGA-BH-A0B1-01A-12R-A056-07	FEMALE	66	Infiltrating duct carcinoma, NOS	LumA	Stage_II	unclassified	0	1148
TCGA-AO-A0JC-01A-11R-A056-07	FEMALE	64	Infiltrating duct carcinoma, NOS	LumA	Stage_II	Glycolytic/plurimetabolic	0	1547
TCGA-E9-A248-01A-11R-A169-07	FEMALE	51	Infiltrating duct carcinoma, NOS	Her2	Stage_II	Proliferative/progenitor	0	59
TCGA-AR-A0TU-01A-31R-A109-07	FEMALE	35	Infiltrating duct carcinoma, NOS	Basal	Stage_II	Proliferative/progenitor	0	709
TCGA-BH-A18G-01A-11R-A12D-07	FEMALE	81	Infiltrating duct carcinoma, NOS	Basal	Stage_I	Mitochondrial	0	149
TCGA-B6-A3ZX-01A-11R-A239-07	FEMALE	50	Infiltrating duct and lobular carcinoma	Basal	Stage_IV	Glycolytic/plurimetabolic	1	1152
TCGA-BH-A18L-01A-32R-A12D-07	FEMALE	50	Infiltrating duct carcinoma, NOS	LumB	Stage_III	Proliferative/progenitor	1	811
TCGA-S3-A6ZH-01A-22R-A32P-07	FEMALE	29	Infiltrating duct carcinoma, NOS	LumA	Stage_III	Proliferative/progenitor	0	641
TCGA-LL-A8F5-01A-11R-A36F-07	FEMALE	61	Infiltrating duct carcinoma, NOS	Basal	Stage_II	Mitochondrial	0	596
TCGA-A2-A0CV-01A-31R-A115-07	FEMALE	41	Infiltrating duct carcinoma, NOS	LumA	Stage_II	unclassified	0	3011
TCGA-D8-A1XJ-01A-11R-A14M-07	FEMALE	76	Infiltrating duct mixed with other types of carcinoma	Her2	Stage_III	Proliferative/progenitor	0	664
TCGA-AR-A2LR-01A-12R-A18M-07	FEMALE	49	Metaplastic carcinoma, NOS	Basal	Stage_I	Proliferative/progenitor	0	1742
TCGA-A8-A08C-01A-11R-A00Z-07	FEMALE	65	Infiltrating duct carcinoma, NOS	LumA	Stage_II	unclassified	0	881
TCGA-GM-A4E0-01A-12R-A266-07	FEMALE	67	Lobular carcinoma, NOS	LumA	Stage_III	Glycolytic/plurimetabolic	0	2191
TCGA-A2-A0SY-01A-31R-A084-07	FEMALE	62	Lobular carcinoma, NOS	LumA	Stage_III	Glycolytic/plurimetabolic	0	1347
TCGA-AO-A129-01A-21R-A10J-07	FEMALE	29	Infiltrating duct carcinoma, NOS	Basal	Stage_II	Proliferative/progenitor	0	3286
TCGA-AC-A6IX-01A-12R-A32P-07	FEMALE	49	Lobular carcinoma, NOS	LumA	Stage_III	unclassified	0	373
TCGA-D8-A73X-01A-11R-A32P-07	FEMALE	53	Tubular adenocarcinoma	LumA	Stage_II	unclassified	0	767
TCGA-A2-A1G6-01A-11R-A13Q-07	FEMALE	50	Infiltrating duct carcinoma, NOS	Normal	Stage_III	unclassified	0	501
TCGA-D8-A1JI-01A-11R-A13Q-07	FEMALE	54	Infiltrating duct carcinoma, NOS	LumB	Stage_II	Mitochondrial	0	577
TCGA-D8-A1JB-01A-11R-A13Q-07	FEMALE	54	Infiltrating duct carcinoma, NOS	LumA	Stage_II	unclassified	0	1688
TCGA-EW-A1IY-01A-11R-A13Q-07	FEMALE	38	Infiltrating duct carcinoma, NOS	LumB	Stage_I	Glycolytic/plurimetabolic	0	258
TCGA-AR-A1AP-01A-11R-A12P-07	FEMALE	80	Infiltrating duct carcinoma, NOS	LumA	Stage_I	unclassified	0	2856
TCGA-GM-A2DD-01A-11R-A180-07	FEMALE	53	Infiltrating duct carcinoma, NOS	Normal	Stage_I	Mitochondrial	0	2282
TCGA-B6-A0IK-01A-12R-A056-07	FEMALE	63	Infiltrating duct carcinoma, NOS	Her2	Stage_III	Proliferative/progenitor	1	571
TCGA-BH-A0RX-01A-21R-A084-07	FEMALE	59	Infiltrating duct carcinoma, NOS	Basal	Stage_II	Mitochondrial	0	170
TCGA-Z7-A8R6-01A-11R-A41B-07	FEMALE	46	Pleomorphic carcinoma	LumB	Stage_I	Proliferative/progenitor	0	3256
TCGA-BH-A1EV-01A-11R-A137-07	FEMALE	45	Infiltrating duct carcinoma, NOS	Her2	Stage_III	unclassified	1	365
TCGA-A2-A04Y-01A-21R-A034-07	FEMALE	53	Infiltrating duct carcinoma, NOS	LumB	Stage_II	Mitochondrial	0	1099
TCGA-BH-A18N-01A-11R-A12D-07	FEMALE	88	Infiltrating duct carcinoma, NOS	LumA	Stage_II	unclassified	1	468
TCGA-A2-A3KD-01A-12R-A213-07	FEMALE	47	Mucinous adenocarcinoma	LumA	Stage_III	unclassified	0	1206
TCGA-A8-A08A-01A-11R-A32Y-07	FEMALE	89	Infiltrating duct carcinoma, NOS	LumA	Stage_I	unclassified	0	30
TCGA-A2-A0CT-01A-31R-A056-07	FEMALE	71	Infiltrating duct carcinoma, NOS	LumA	Stage_II	unclassified	0	2289
TCGA-BH-A209-01A-11R-A157-07	FEMALE	77	Medullary carcinoma, NOS	LumB	Stage_I	Proliferative/progenitor	1	3959
TCGA-A8-A0AD-01A-11R-A056-07	FEMALE	83	Infiltrating duct and lobular carcinoma	LumA	Stage_I	Glycolytic/plurimetabolic	0	1157
TCGA-E2-A15E-01A-11R-A12D-07	FEMALE	40	Infiltrating duct carcinoma, NOS	LumA	Stage_II	unclassified	0	630
TCGA-E9-A5UO-01A-11R-A28M-07	FEMALE	41	Mucinous adenocarcinoma	LumB	Stage_II	Proliferative/progenitor	0	785
TCGA-A8-A08H-01A-21R-A00Z-07	FEMALE	66	Infiltrating duct carcinoma, NOS	Normal	Stage_II	Glycolytic/plurimetabolic	0	0
TCGA-A7-A0CE-01A-11R-A00Z-07	FEMALE	57	Infiltrating duct carcinoma, NOS	Basal	Stage_II	Proliferative/progenitor	0	1074
TCGA-C8-A1HF-01A-11R-A137-07	FEMALE	48	Infiltrating duct carcinoma, NOS	Her2	Stage_II	Proliferative/progenitor	0	332
TCGA-E9-A1NG-01A-21R-A14M-07	FEMALE	62	Infiltrating duct carcinoma, NOS	LumA	Stage_II	Glycolytic/plurimetabolic	1	786
TCGA-A8-A07P-01A-11R-A00Z-07	FEMALE	68	Infiltrating duct carcinoma, NOS	LumA	Stage_II	Mitochondrial	0	334
TCGA-A8-A09M-01A-11R-A00Z-07	FEMALE	75	Infiltrating duct carcinoma, NOS	LumB	Stage_III	unclassified	0	1006
TCGA-AN-A0XR-01A-11R-A109-07	FEMALE	55	Infiltrating duct carcinoma, NOS	LumB	Stage_III	Proliferative/progenitor	0	10
TCGA-C8-A1HG-01A-11R-A137-07	FEMALE	50	Infiltrating duct carcinoma, NOS	LumB	Stage_II	Proliferative/progenitor	0	345
TCGA-A7-A26J-01A-11R-A169-07	FEMALE	49	Infiltrating duct carcinoma, NOS	LumA	Stage_II	unclassified	0	627
TCGA-AC-A2QH-01A-11R-A18M-07	FEMALE	58	Metaplastic carcinoma, NOS	Basal	Stage_II	Proliferative/progenitor	0	1005
TCGA-LL-A5YM-01A-11R-A28M-07	FEMALE	88	Paget disease and infiltrating duct carcinoma of breast	LumB	Stage_III	Mitochondrial	0	394
TCGA-E9-A22E-01A-11R-A157-07	FEMALE	56	Infiltrating duct carcinoma, NOS	LumB	Stage_III	Mitochondrial	0	1269
TCGA-BH-A1FB-01A-11R-A13Q-07	FEMALE	60	Infiltrating duct carcinoma, NOS	LumA	Stage_II	Glycolytic/plurimetabolic	1	3669
TCGA-E2-A15D-01A-11R-A115-07	FEMALE	47	Infiltrating duct carcinoma, NOS	LumA	Stage_II	unclassified	0	526
TCGA-C8-A3M7-01A-12R-A21T-07	FEMALE	60	Lobular carcinoma, NOS	LumA	Stage_III	unclassified	1	1034
TCGA-D8-A27K-01A-11R-A16F-07	FEMALE	47	Infiltrating duct carcinoma, NOS	LumA	Stage_II	unclassified	0	1461
TCGA-AN-A0FL-01A-11R-A034-07	FEMALE	62	Infiltrating duct carcinoma, NOS	Basal	Stage_II	Mitochondrial	0	231
TCGA-BH-A0GY-01A-11R-A056-07	FEMALE	67	Infiltrating duct carcinoma, NOS	LumA	Stage_II	Glycolytic/plurimetabolic	0	923
TCGA-GM-A2DF-01A-11R-A180-07	FEMALE	53	Infiltrating duct carcinoma, NOS	Basal	Stage_II	Proliferative/progenitor	0	2155
TCGA-B6-A0X1-01A-11R-A109-07	FEMALE	48	Infiltrating duct carcinoma, NOS	Basal	NA	Proliferative/progenitor	1	7455
TCGA-D8-A27E-01A-11R-A16F-07	FEMALE	66	Infiltrating duct mixed with other types of carcinoma	LumA	Stage_I	Neuronal	0	530
TCGA-LL-A441-01A-11R-A24H-07	FEMALE	62	Infiltrating duct carcinoma, NOS	Normal	Stage_I	unclassified	0	996
TCGA-BH-A0W4-01A-11R-A109-07	FEMALE	46	Infiltrating duct carcinoma, NOS	LumA	Stage_II	unclassified	0	759
TCGA-MS-A51U-01A-31R-A266-07	FEMALE	44	Lobular carcinoma, NOS	LumA	Stage_II	unclassified	0	681
TCGA-E2-A1LK-01A-21R-A14D-07	FEMALE	84	Infiltrating duct carcinoma, NOS	Basal	Stage_III	Mitochondrial	1	266
TCGA-A8-A09D-01A-11R-A00Z-07	FEMALE	47	Infiltrating duct carcinoma, NOS	LumA	Stage_II	Glycolytic/plurimetabolic	0	1522
TCGA-A2-A04V-01A-21R-A034-07	FEMALE	39	Infiltrating duct carcinoma, NOS	LumA	Stage_II	unclassified	1	1920
TCGA-LD-A66U-01A-11R-A31O-07	FEMALE	44	Lobular carcinoma, NOS	LumA	Stage_II	Mitochondrial	0	646
TCGA-BH-A0DE-01A-11R-A115-07	FEMALE	62	Infiltrating duct carcinoma, NOS	LumA	Stage_II	Glycolytic/plurimetabolic	0	2372
TCGA-A2-A0CW-01A-21R-A115-07	FEMALE	67	Infiltrating duct carcinoma, NOS	LumB	Stage_II	Proliferative/progenitor	0	3283
TCGA-A8-A090-01A-11R-A00Z-07	FEMALE	74	Infiltrating duct carcinoma, NOS	LumA	Stage_II	Glycolytic/plurimetabolic	0	0
TCGA-D8-A27L-01A-11R-A16F-07	FEMALE	49	Infiltrating duct carcinoma, NOS	LumA	Stage_III	Glycolytic/plurimetabolic	0	499
TCGA-E2-A15S-01A-11R-A115-07	FEMALE	34	Infiltrating duct carcinoma, NOS	LumB	Stage_II	Proliferative/progenitor	0	428
TCGA-A2-A0YI-01A-31R-A10J-07	FEMALE	62	Infiltrating duct and lobular carcinoma	LumA	Stage_I	Glycolytic/plurimetabolic	0	1505
TCGA-AR-A0U0-01A-11R-A109-07	FEMALE	73	Infiltrating duct carcinoma, NOS	Basal	Stage_II	Proliferative/progenitor	0	1988
TCGA-S3-AA15-01A-11R-A41B-07	FEMALE	51	Infiltrating duct carcinoma, NOS	Basal	Stage_II	Glycolytic/plurimetabolic	0	525
TCGA-A8-A07Z-01A-11R-A00Z-07	FEMALE	85	Infiltrating duct carcinoma, NOS	LumA	Stage_II	Mitochondrial	0	1371
TCGA-A2-A0YF-01A-21R-A109-07	FEMALE	67	Infiltrating duct carcinoma, NOS	LumA	Stage_I	unclassified	0	1535
TCGA-E2-A152-01A-11R-A12D-07	FEMALE	56	Infiltrating duct carcinoma, NOS	Her2	Stage_I	Glycolytic/plurimetabolic	0	2128
TCGA-LQ-A4E4-01A-11R-A266-07	FEMALE	73	Lobular carcinoma, NOS	LumA	Stage_III	Proliferative/progenitor	0	849
TCGA-AR-A2LE-01A-11R-A180-07	FEMALE	69	Lobular carcinoma, NOS	LumA	Stage_I	unclassified	0	5062
TCGA-A8-A09N-01A-11R-A00Z-07	FEMALE	57	Infiltrating duct carcinoma, NOS	LumB	Stage_III	Proliferative/progenitor	0	31
TCGA-LD-A9QF-01A-32R-A41B-07	FEMALE	73	Infiltrating duct carcinoma, NOS	Normal	Stage_I	Glycolytic/plurimetabolic	0	323
TCGA-C8-A12K-01A-21R-A115-07	FEMALE	80	Infiltrating duct carcinoma, NOS	Basal	Stage_II	Proliferative/progenitor	0	0
TCGA-BH-A0H0-01A-11R-A056-07	FEMALE	69	Infiltrating duct carcinoma, NOS	LumB	Stage_I	Proliferative/progenitor	0	461
TCGA-BH-A0DP-01A-21R-A056-07	FEMALE	60	Lobular carcinoma, NOS	LumA	Stage_II	Glycolytic/plurimetabolic	0	476
TCGA-A2-A0ER-01A-21R-A034-07	FEMALE	63	Infiltrating duct carcinoma, NOS	LumA	Stage_I	unclassified	0	2263
TCGA-BH-A0DI-01A-21R-A12P-07	FEMALE	63	Infiltrating duct carcinoma, NOS	LumA	Stage_II	Glycolytic/plurimetabolic	0	912
TCGA-AR-A1AH-01A-11R-A12D-07	FEMALE	51	Infiltrating duct carcinoma, NOS	Basal	Stage_II	Proliferative/progenitor	0	3807
TCGA-EW-A2FV-01A-11R-A17B-07	FEMALE	39	Intraductal micropapillary carcinoma	LumA	Stage_III	Proliferative/progenitor	0	788
TCGA-E9-A2JT-01A-22R-A18M-07	FEMALE	63	Lobular carcinoma, NOS	LumA	Stage_II	Glycolytic/plurimetabolic	0	288
TCGA-AR-A24L-01A-11R-A169-07	FEMALE	26	Infiltrating duct carcinoma, NOS	LumA	Stage_II	Neuronal	1	2866
TCGA-E9-A247-01A-11R-A169-07	FEMALE	59	Infiltrating duct carcinoma, NOS	LumA	Stage_I	Proliferative/progenitor	0	1186
TCGA-BH-A0BO-01A-23R-A12D-07	FEMALE	54	Infiltrating duct carcinoma, NOS	LumA	Stage_I	Glycolytic/plurimetabolic	0	2197
TCGA-AO-A0J8-01A-21R-A034-07	FEMALE	61	Lobular carcinoma, NOS	LumA	Stage_II	unclassified	0	680
TCGA-BH-A5J0-01A-11R-A27Q-07	FEMALE	63	Infiltrating duct carcinoma, NOS	LumA	Stage_I	Mitochondrial	0	715
TCGA-AO-A0J9-01A-11R-A034-07	FEMALE	61	Lobular carcinoma, NOS	LumA	Stage_III	Mitochondrial	0	1613
TCGA-E2-A15H-01A-11R-A12D-07	FEMALE	38	Infiltrating duct carcinoma, NOS	LumA	Stage_II	Proliferative/progenitor	0	393
TCGA-A8-A07J-01A-11R-A00Z-07	FEMALE	35	Infiltrating duct carcinoma, NOS	LumA	Stage_II	Glycolytic/plurimetabolic	0	365
TCGA-A2-A0EP-01A-52R-A22U-07	FEMALE	56	Lobular carcinoma, NOS	LumA	Stage_I	Glycolytic/plurimetabolic	0	3603
TCGA-BH-A0C3-01A-21R-A12P-07	FEMALE	47	Infiltrating duct and lobular carcinoma	LumB	Stage_I	Glycolytic/plurimetabolic	0	2709
TCGA-OL-A5S0-01A-11R-A28M-07	FEMALE	66	Infiltrating duct carcinoma, NOS	Basal	Stage_II	Mitochondrial	0	620
TCGA-A2-A1FV-01A-11R-A13Q-07	FEMALE	74	Lobular carcinoma, NOS	LumA	Stage_II	unclassified	0	714
TCGA-D8-A1JH-01A-11R-A13Q-07	FEMALE	56	Infiltrating duct carcinoma, NOS	LumA	Stage_I	Glycolytic/plurimetabolic	0	426
TCGA-A7-A0CG-01A-12R-A056-07	FEMALE	78	Infiltrating duct and lobular carcinoma	LumA	Stage_II	Glycolytic/plurimetabolic	0	1043
TCGA-B6-A0WT-01A-11R-A109-07	FEMALE	61	Infiltrating duct carcinoma, NOS	LumA	Stage_II	unclassified	0	5739
TCGA-E9-A1R6-01A-11R-A14D-07	FEMALE	63	Infiltrating duct carcinoma, NOS	LumA	Stage_II	unclassified	0	339
TCGA-A2-A1G0-01A-11R-A13Q-07	FEMALE	49	Infiltrating duct carcinoma, NOS	LumA	Stage_II	unclassified	0	616
TCGA-A8-A06X-01A-21R-A00Z-07	FEMALE	77	Infiltrating duct carcinoma, NOS	LumB	Stage_II	Proliferative/progenitor	1	943
TCGA-D8-A1JK-01A-11R-A13Q-07	FEMALE	90	Infiltrating duct carcinoma, NOS	Basal	Stage_II	Glycolytic/plurimetabolic	0	0
TCGA-E2-A1II-01A-11R-A144-07	FEMALE	51	Infiltrating duct carcinoma, NOS	Basal	Stage_I	Proliferative/progenitor	0	1025
TCGA-BH-A0DH-01A-11R-A084-07	FEMALE	63	Infiltrating duct carcinoma, NOS	LumA	Stage_II	Mitochondrial	0	1156
TCGA-A8-A09I-01A-22R-A034-07	FEMALE	84	Infiltrating duct carcinoma, NOS	LumB	Stage_II	Proliferative/progenitor	0	1371
TCGA-A8-A06Z-01A-11R-A00Z-07	FEMALE	84	Infiltrating duct carcinoma, NOS	LumB	Stage_II	unclassified	0	31
TCGA-BH-A0H5-01A-21R-A115-07	FEMALE	45	Infiltrating duct carcinoma, NOS	LumA	Stage_I	Glycolytic/plurimetabolic	0	1620
TCGA-D8-A1JA-01A-11R-A13Q-07	FEMALE	60	Infiltrating duct carcinoma, NOS	Her2	NA	unclassified	0	502
TCGA-EW-A1IW-01A-11R-A13Q-07	FEMALE	80	Lobular carcinoma, NOS	LumA	Stage_II	Proliferative/progenitor	0	371
TCGA-AR-A24M-01A-11R-A169-07	FEMALE	38	Infiltrating duct and lobular carcinoma	LumA	Stage_III	unclassified	0	3660
TCGA-C8-A130-01A-31R-A115-07	FEMALE	52	Infiltrating duct carcinoma, NOS	LumB	Stage_III	Proliferative/progenitor	0	370
TCGA-E2-A1IF-01A-11R-A144-07	FEMALE	74	Infiltrating duct carcinoma, NOS	LumA	Stage_I	Mitochondrial	0	1138
TCGA-AC-A62V-01A-11R-A31O-07	MALE	58	Infiltrating duct carcinoma, NOS	NA	NA	Mitochondrial	1	348
TCGA-BH-A0BG-01A-11R-A115-07	FEMALE	73	Infiltrating duct carcinoma, NOS	Basal	Stage_I	unclassified	0	1871
TCGA-A7-A0CJ-01A-21R-A00Z-07	FEMALE	57	Infiltrating duct carcinoma, NOS	LumB	Stage_II	Proliferative/progenitor	0	931
TCGA-BH-A1FL-01A-11R-A13Q-07	FEMALE	69	Infiltrating duct carcinoma, NOS	LumA	Stage_II	unclassified	1	1673
TCGA-A8-A086-01A-11R-A00Z-07	FEMALE	59	Infiltrating duct carcinoma, NOS	LumA	Stage_II	unclassified	0	396
TCGA-D8-A1XG-01A-11R-A14D-07	FEMALE	86	Infiltrating duct carcinoma, NOS	LumA	Stage_III	Neuronal	0	448
TCGA-A2-A0EM-01A-11R-A034-07	FEMALE	73	Infiltrating duct carcinoma, NOS	LumA	Stage_I	unclassified	0	3094
TCGA-AR-A1AW-01A-21R-A12P-07	FEMALE	65	Infiltrating duct carcinoma, NOS	LumB	Stage_II	Glycolytic/plurimetabolic	0	2632
TCGA-E9-A1QZ-01A-21R-A169-07	FEMALE	61	Infiltrating duct carcinoma, NOS	LumA	Stage_II	unclassified	0	755
TCGA-EW-A6SD-01A-12R-A33J-07	FEMALE	32	Infiltrating duct carcinoma, NOS	Her2	Stage_II	unclassified	0	1010
TCGA-AC-A3TM-01A-11R-A22K-07	FEMALE	50	Lobular carcinoma, NOS	LumA	Stage_III	Mitochondrial	0	762
TCGA-BH-A18U-01A-21R-A12D-07	FEMALE	72	Infiltrating duct carcinoma, NOS	LumB	Stage_III	Proliferative/progenitor	1	1563
TCGA-BH-A0DS-01A-11R-A056-07	FEMALE	71	Infiltrating duct carcinoma, NOS	LumA	Stage_III	Mitochondrial	0	78
TCGA-OL-A66P-01A-11R-A31O-07	FEMALE	75	Infiltrating duct carcinoma, NOS	Her2	Stage_II	Mitochondrial	0	428
TCGA-AC-A3OD-01A-11R-A21T-07	FEMALE	68	Lobular carcinoma, NOS	LumA	Stage_II	Glycolytic/plurimetabolic	0	451
TCGA-D8-A1XO-01A-11R-A14M-07	FEMALE	56	Lobular carcinoma, NOS	LumA	Stage_II	unclassified	0	1682
TCGA-AR-A5QM-01A-11R-A27Q-07	FEMALE	62	Lobular carcinoma, NOS	LumA	Stage_II	Glycolytic/plurimetabolic	0	2231
TCGA-B6-A0IB-01A-11R-A034-07	FEMALE	64	Infiltrating duct carcinoma, NOS	LumB	Stage_IV	unclassified	1	3941
TCGA-EW-A1OZ-01A-11R-A144-07	FEMALE	56	Infiltrating duct carcinoma, NOS	LumB	Stage_II	Proliferative/progenitor	0	1229
TCGA-AO-A0JG-01A-31R-A084-07	FEMALE	49	Infiltrating duct mixed with other types of carcinoma	LumA	Stage_III	Neuronal	0	798
TCGA-AN-A03Y-01A-21R-A00Z-07	FEMALE	66	Infiltrating duct carcinoma, NOS	LumB	Stage_II	Proliferative/progenitor	0	10
TCGA-BH-A1FD-01A-11R-A13Q-07	FEMALE	68	Infiltrating duct carcinoma, NOS	LumB	Stage_I	Proliferative/progenitor	1	1009
TCGA-AC-A23C-01A-12R-A169-07	FEMALE	62	Infiltrating duct carcinoma, NOS	LumA	Stage_II	unclassified	0	585
TCGA-AO-A1KP-01A-11R-A13Q-07	FEMALE	77	Infiltrating duct carcinoma, NOS	LumB	Stage_II	unclassified	0	2953
TCGA-AR-A255-01A-11R-A169-07	FEMALE	62	Infiltrating duct carcinoma, NOS	LumA	Stage_I	Glycolytic/plurimetabolic	0	2161
TCGA-EW-A1P1-01A-31R-A14D-07	FEMALE	68	Infiltrating duct carcinoma, NOS	Normal	Stage_III	Glycolytic/plurimetabolic	0	1210
TCGA-OK-A5Q2-01A-11R-A27Q-07	FEMALE	59	Lobular carcinoma, NOS	LumA	Stage_II	unclassified	0	64
TCGA-A2-A0EU-01A-22R-A056-07	FEMALE	79	Infiltrating duct carcinoma, NOS	LumA	Stage_I	unclassified	0	1043
TCGA-E2-A15M-01A-11R-A12D-07	FEMALE	66	Lobular carcinoma, NOS	LumA	Stage_II	Glycolytic/plurimetabolic	1	336
TCGA-A2-A0D0-01A-11R-A00Z-07	FEMALE	60	Infiltrating duct carcinoma, NOS	Basal	Stage_II	Proliferative/progenitor	0	2048
TCGA-A8-A08G-01A-11R-A00Z-07	FEMALE	41	Infiltrating duct carcinoma, NOS	LumB	Stage_II	Proliferative/progenitor	0	607
TCGA-BH-A0EE-01A-11R-A034-07	FEMALE	68	Infiltrating duct carcinoma, NOS	Her2	Stage_II	Proliferative/progenitor	0	943
TCGA-BH-A6R8-01A-21R-A33J-07	FEMALE	46	Infiltrating duct carcinoma, NOS	LumA	Stage_II	Mitochondrial	0	293
TCGA-AR-A1AR-01A-31R-A137-07	FEMALE	50	Infiltrating duct carcinoma, NOS	Basal	Stage_III	Proliferative/progenitor	1	524
TCGA-A2-A0CZ-01A-11R-A034-07	FEMALE	46	Infiltrating duct carcinoma, NOS	Normal	Stage_II	Glycolytic/plurimetabolic	0	1616
TCGA-A2-A04W-01A-31R-A115-07	FEMALE	50	Apocrine adenocarcinoma	Her2	Stage_II	Mitochondrial	0	3102
TCGA-BH-A0B2-01A-11R-A10J-07	NA	NA	NA	LumA	NA	Glycolytic/plurimetabolic	NA	NA
TCGA-E9-A22D-01A-11R-A157-07	FEMALE	38	Infiltrating duct carcinoma, NOS	LumB	Stage_II	Proliferative/progenitor	0	1248
TCGA-C8-A1HN-01A-11R-A137-07	FEMALE	56	Infiltrating duct carcinoma, NOS	LumB	Stage_II	Proliferative/progenitor	0	394
TCGA-D8-A13Z-01A-11R-A115-07	FEMALE	51	Infiltrating duct carcinoma, NOS	Her2	NA	Proliferative/progenitor	0	635
TCGA-A1-A0SP-01A-11R-A084-07	FEMALE	40	Infiltrating duct carcinoma, NOS	Basal	Stage_II	Proliferative/progenitor	0	584
TCGA-OL-A66O-01A-11R-A31O-07	FEMALE	39	Infiltrating duct carcinoma, NOS	LumA	Stage_II	Mitochondrial	0	528
TCGA-EW-A1J3-01A-11R-A13Q-07	FEMALE	61	Lobular carcinoma, NOS	LumA	Stage_I	Proliferative/progenitor	0	504
TCGA-AR-A24H-01A-11R-A169-07	FEMALE	65	Lobular carcinoma, NOS	LumB	Stage_II	Proliferative/progenitor	0	4894
TCGA-GM-A2DA-01A-11R-A18M-07	FEMALE	46	Infiltrating duct carcinoma, NOS	LumA	Stage_II	Mitochondrial	1	6593
TCGA-A8-A09A-01A-11R-A00Z-07	FEMALE	40	Infiltrating duct carcinoma, NOS	LumA	NA	unclassified	0	304
TCGA-BH-A0E7-01A-11R-A034-07	FEMALE	79	Infiltrating duct carcinoma, NOS	LumA	Stage_II	unclassified	0	1363
TCGA-AC-A3EH-01A-22R-A22K-07	FEMALE	79	Pleomorphic carcinoma	LumA	Stage_III	unclassified	1	197
TCGA-AR-A0TX-01A-11R-A084-07	FEMALE	64	Infiltrating duct carcinoma, NOS	Her2	Stage_II	Glycolytic/plurimetabolic	0	1972
TCGA-E2-A1BD-01A-11R-A12P-07	FEMALE	53	Infiltrating duct carcinoma, NOS	LumA	Stage_II	Mitochondrial	0	1133
TCGA-A8-A09W-01A-11R-A00Z-07	FEMALE	70	Lobular carcinoma, NOS	LumB	Stage_III	Proliferative/progenitor	0	30
TCGA-EW-A6SC-01A-12R-A32P-07	FEMALE	60	Lobular carcinoma, NOS	LumA	Stage_II	unclassified	0	952
TCGA-AN-A04D-01A-21R-A034-07	FEMALE	58	Infiltrating duct carcinoma, NOS	Basal	Stage_II	Proliferative/progenitor	0	52
TCGA-E2-A15P-01A-11R-A115-07	FEMALE	61	Infiltrating duct carcinoma, NOS	LumA	Stage_I	unclassified	0	595
TCGA-A8-A093-01A-11R-A00Z-07	FEMALE	61	Infiltrating duct carcinoma, NOS	LumA	Stage_II	unclassified	0	546
TCGA-A7-A13G-01A-11R-A13Q-07	FEMALE	79	Infiltrating duct carcinoma, NOS	LumA	Stage_II	unclassified	0	718
TCGA-D8-A73U-01A-11R-A33J-07	FEMALE	88	Lobular carcinoma, NOS	LumA	Stage_II	Glycolytic/plurimetabolic	0	492
TCGA-A8-A08O-01A-21R-A056-07	FEMALE	45	Infiltrating duct carcinoma, NOS	LumA	Stage_IV	unclassified	0	943
TCGA-B6-A0IM-01A-11R-A034-07	FEMALE	75	Infiltrating duct mixed with other types of carcinoma	LumA	Stage_II	unclassified	1	3873
TCGA-AC-A3YI-01A-21R-A239-07	FEMALE	74	Lobular carcinoma, NOS	Normal	Stage_III	Glycolytic/plurimetabolic	0	707
TCGA-BH-A18P-01A-11R-A12D-07	FEMALE	60	Infiltrating duct carcinoma, NOS	Her2	Stage_I	Proliferative/progenitor	1	921
TCGA-OL-A66K-01A-11R-A29R-07	FEMALE	72	Lobular carcinoma, NOS	LumA	Stage_II	unclassified	1	1275
TCGA-AR-A1AK-01A-21R-A12P-07	FEMALE	70	Lobular carcinoma, NOS	LumA	Stage_I	Glycolytic/plurimetabolic	0	3159
TCGA-A2-A25B-01A-11R-A169-07	FEMALE	39	Infiltrating duct carcinoma, NOS	LumB	Stage_II	Proliferative/progenitor	0	1291
TCGA-D8-A1XV-01A-11R-A14M-07	FEMALE	84	Mucinous adenocarcinoma	LumA	Stage_II	Neuronal	0	461
TCGA-E2-A15I-01A-21R-A137-07	FEMALE	44	Infiltrating duct carcinoma, NOS	LumA	Stage_II	unclassified	0	1692
TCGA-AR-A1AO-01A-11R-A12P-07	FEMALE	47	Infiltrating duct carcinoma, NOS	Normal	Stage_II	Glycolytic/plurimetabolic	0	2618
TCGA-AR-A0U4-01A-11R-A109-07	FEMALE	54	Infiltrating duct carcinoma, NOS	Basal	Stage_II	Glycolytic/plurimetabolic	0	3261
TCGA-E2-A14O-01A-31R-A115-07	FEMALE	76	Infiltrating duct carcinoma, NOS	LumB	Stage_III	Mitochondrial	0	1359
TCGA-D8-A1JT-01A-31R-A13Q-07	FEMALE	70	Infiltrating duct mixed with other types of carcinoma	LumB	Stage_II	unclassified	0	405
TCGA-C8-A273-01A-11R-A16F-07	FEMALE	29	Infiltrating duct carcinoma, NOS	LumA	Stage_II	Proliferative/progenitor	0	513
TCGA-D8-A1Y3-01A-11R-A157-07	FEMALE	61	Infiltrating duct carcinoma, NOS	LumB	Stage_III	Proliferative/progenitor	0	430
TCGA-AC-A6IV-01A-12R-A33J-07	FEMALE	47	Infiltrating lobular mixed with other types of carcinoma	LumA	Stage_II	Glycolytic/plurimetabolic	0	568
TCGA-E2-A1IJ-01A-11R-A144-07	FEMALE	57	Lobular carcinoma, NOS	LumA	Stage_I	Glycolytic/plurimetabolic	0	865
TCGA-E9-A54Y-01A-11R-A466-07	FEMALE	63	Lobular carcinoma, NOS	LumB	Stage_III	Mitochondrial	0	725
TCGA-BH-A1EX-01A-11R-A13Q-07	FEMALE	67	Infiltrating duct carcinoma, NOS	LumA	Stage_II	Glycolytic/plurimetabolic	1	1508
TCGA-LL-A73Z-01A-11R-A32P-07	FEMALE	55	Infiltrating duct carcinoma, NOS	Normal	Stage_IV	Mitochondrial	1	227
TCGA-A2-A0T4-01A-31R-A084-07	FEMALE	62	Lobular carcinoma, NOS	LumA	Stage_II	Glycolytic/plurimetabolic	0	624
TCGA-AR-A1AY-01A-21R-A12P-07	FEMALE	65	Infiltrating duct carcinoma, NOS	Basal	Stage_I	Proliferative/progenitor	0	1026
TCGA-UU-A93S-01A-21R-A41B-07	FEMALE	63	Infiltrating duct carcinoma, NOS	Her2	Stage_IV	Proliferative/progenitor	1	116
TCGA-A2-A0CR-01A-11R-A22K-07	FEMALE	54	Lobular carcinoma, NOS	LumA	Stage_II	Mitochondrial	0	3283
TCGA-D8-A27H-01A-11R-A16F-07	FEMALE	72	Infiltrating duct carcinoma, NOS	Basal	Stage_II	Glycolytic/plurimetabolic	0	397
TCGA-LL-A5YP-01A-21R-A28M-07	FEMALE	49	Infiltrating duct carcinoma, NOS	Basal	Stage_II	Proliferative/progenitor	0	450
TCGA-E2-A15O-01A-11R-A115-07	FEMALE	89	Infiltrating duct carcinoma, NOS	LumA	Stage_I	Proliferative/progenitor	0	289
TCGA-BH-A1FC-01A-11R-A13Q-07	FEMALE	78	Medullary carcinoma, NOS	Basal	Stage_II	Proliferative/progenitor	1	3472
TCGA-OL-A5D6-01A-21R-A27Q-07	FEMALE	71	Infiltrating duct carcinoma, NOS	Normal	Stage_II	Mitochondrial	1	1104
TCGA-A7-A5ZW-01A-12R-A29R-07	FEMALE	47	Infiltrating duct carcinoma, NOS	LumA	Stage_II	unclassified	0	326
TCGA-A8-A076-01A-21R-A00Z-07	FEMALE	66	Infiltrating duct carcinoma, NOS	LumB	Stage_II	Proliferative/progenitor	0	1642
TCGA-A8-A06P-01A-11R-A00Z-07	FEMALE	63	Infiltrating duct carcinoma, NOS	LumA	Stage_III	Glycolytic/plurimetabolic	0	396
TCGA-B6-A0I8-01A-11R-A034-07	FEMALE	46	Infiltrating duct carcinoma, NOS	LumA	NA	unclassified	1	749
TCGA-D8-A1XC-01A-11R-A14D-07	FEMALE	85	Mucinous adenocarcinoma	LumA	Stage_III	Neuronal	1	377
TCGA-BH-A1FG-01A-11R-A13Q-07	FEMALE	88	Infiltrating duct carcinoma, NOS	LumA	Stage_I	Mitochondrial	1	577
TCGA-AR-A251-01A-12R-A169-07	FEMALE	51	Infiltrating duct carcinoma, NOS	Basal	Stage_III	Proliferative/progenitor	0	3030
TCGA-D8-A27W-01A-11R-A16F-07	FEMALE	55	Mucinous adenocarcinoma	LumB	Stage_III	Neuronal	0	373
TCGA-E2-A1LB-01A-11R-A144-07	FEMALE	41	Infiltrating duct carcinoma, NOS	Her2	Stage_II	unclassified	0	2306
TCGA-B6-A0I6-01A-11R-A034-07	FEMALE	49	Infiltrating duct carcinoma, NOS	Basal	Stage_II	Proliferative/progenitor	1	991
TCGA-E9-A1NF-01A-11R-A14D-07	FEMALE	60	Infiltrating duct and lobular carcinoma	LumB	Stage_II	Glycolytic/plurimetabolic	1	1072
TCGA-AR-A0TR-01A-11R-A084-07	FEMALE	68	Infiltrating duct carcinoma, NOS	LumA	Stage_II	unclassified	1	160
TCGA-E2-A15C-01A-31R-A12D-07	FEMALE	61	Infiltrating duct carcinoma, NOS	LumA	Stage_I	unclassified	0	694
TCGA-C8-A12P-01A-11R-A115-07	FEMALE	55	Infiltrating duct carcinoma, NOS	Her2	Stage_II	Proliferative/progenitor	0	358
TCGA-BH-A203-01A-12R-A169-07	FEMALE	78	Infiltrating duct carcinoma, NOS	Her2	Stage_II	Proliferative/progenitor	1	1174
TCGA-D8-A1X5-01A-11R-A14D-07	FEMALE	81	Infiltrating duct carcinoma, NOS	LumB	Stage_III	Glycolytic/plurimetabolic	0	565
TCGA-C8-A134-01A-11R-A115-07	FEMALE	52	Infiltrating duct carcinoma, NOS	Basal	Stage_II	Proliferative/progenitor	0	383
TCGA-E2-A154-01A-11R-A115-07	FEMALE	68	Infiltrating duct carcinoma, NOS	LumA	Stage_I	unclassified	0	591
TCGA-C8-A26Y-01A-11R-A16F-07	FEMALE	90	Infiltrating duct carcinoma, NOS	Her2	Stage_II	Proliferative/progenitor	0	0
TCGA-C8-A3M8-01A-11R-A213-07	FEMALE	68	Lobular carcinoma, NOS	LumB	Stage_I	unclassified	0	394
TCGA-BH-A42V-01A-11R-A24H-07	FEMALE	41	Infiltrating duct carcinoma, NOS	LumA	Stage_I	unclassified	0	635
TCGA-A8-A094-01A-11R-A00Z-07	FEMALE	75	Infiltrating duct carcinoma, NOS	Her2	Stage_II	Proliferative/progenitor	0	0
TCGA-AN-A0FX-01A-11R-A034-07	FEMALE	52	Infiltrating duct carcinoma, NOS	Basal	Stage_II	Proliferative/progenitor	0	10
TCGA-AR-A24K-01A-11R-A169-07	FEMALE	46	Infiltrating duct carcinoma, NOS	LumB	Stage_II	Proliferative/progenitor	0	1548
TCGA-BH-A0HU-01A-11R-A034-07	FEMALE	52	Infiltrating duct carcinoma, NOS	LumB	Stage_I	Proliferative/progenitor	0	392
TCGA-BH-A0H6-01A-21R-A056-07	FEMALE	82	Infiltrating duct carcinoma, NOS	LumA	Stage_I	unclassified	0	747
TCGA-LD-A74U-01A-13R-A33J-07	FEMALE	79	Infiltrating lobular mixed with other types of carcinoma	LumA	Stage_III	Glycolytic/plurimetabolic	0	402
TCGA-AC-A2BM-01A-11R-A21T-07	FEMALE	41	Infiltrating duct carcinoma, NOS	LumB	Stage_II	unclassified	0	3022
TCGA-D8-A1JD-01A-11R-A13Q-07	FEMALE	41	Infiltrating duct carcinoma, NOS	LumB	Stage_II	Proliferative/progenitor	0	552
TCGA-C8-A12V-01A-11R-A115-07	FEMALE	55	Infiltrating duct carcinoma, NOS	Basal	Stage_II	Glycolytic/plurimetabolic	0	385
TCGA-AR-A1AJ-01A-21R-A12P-07	FEMALE	83	Infiltrating duct carcinoma, NOS	Basal	Stage_I	Glycolytic/plurimetabolic	0	2383
TCGA-GM-A2DK-01A-21R-A180-07	FEMALE	58	Infiltrating duct carcinoma, NOS	LumA	Stage_I	Mitochondrial	0	2645
TCGA-B6-A0IQ-01A-11R-A034-07	FEMALE	40	Infiltrating duct carcinoma, NOS	Basal	Stage_III	Proliferative/progenitor	0	4285
TCGA-LD-A7W5-01A-22R-A352-07	FEMALE	52	Infiltrating duct carcinoma, NOS	LumA	Stage_III	unclassified	0	216
TCGA-A2-A0ES-01A-11R-A115-07	FEMALE	52	Lobular carcinoma, NOS	LumA	Stage_II	Glycolytic/plurimetabolic	0	2190
TCGA-C8-A137-01A-11R-A115-07	FEMALE	34	Infiltrating duct carcinoma, NOS	Her2	Stage_II	Proliferative/progenitor	0	379
TCGA-AC-A8OQ-01A-11R-A41B-07	FEMALE	72	Infiltrating duct carcinoma, NOS	Basal	Stage_II	Glycolytic/plurimetabolic	0	34
TCGA-C8-A8HP-01A-11R-A36F-07	FEMALE	59	Metaplastic carcinoma, NOS	Her2	Stage_III	Proliferative/progenitor	0	396
TCGA-E2-A1LL-01A-11R-A144-07	FEMALE	73	Infiltrating duct carcinoma, NOS	Basal	Stage_III	Proliferative/progenitor	0	1309
TCGA-BH-A0AY-01A-21R-A00Z-07	FEMALE	62	Infiltrating duct carcinoma, NOS	LumA	Stage_II	Glycolytic/plurimetabolic	0	777
TCGA-LL-A6FQ-01A-11R-A31O-07	FEMALE	77	Infiltrating duct carcinoma, NOS	LumA	Stage_III	Mitochondrial	0	80
TCGA-AO-A0JD-01A-11R-A056-07	FEMALE	59	Infiltrating duct carcinoma, NOS	LumB	Stage_III	Proliferative/progenitor	0	2190
TCGA-AC-A2BK-01A-11R-A21T-07	FEMALE	78	Infiltrating duct carcinoma, NOS	Basal	Stage_III	Proliferative/progenitor	0	2222
TCGA-A2-A04U-01A-11R-A115-07	FEMALE	47	Infiltrating duct carcinoma, NOS	Basal	Stage_II	Proliferative/progenitor	0	2654
TCGA-A8-A08T-01A-21R-A00Z-07	FEMALE	64	Infiltrating duct carcinoma, NOS	LumA	Stage_IV	unclassified	1	3409
TCGA-E2-A2P5-01A-11R-A19W-07	FEMALE	78	Lobular carcinoma, NOS	LumA	Stage_III	Proliferative/progenitor	1	821
TCGA-D8-A1XZ-01A-11R-A14M-07	FEMALE	81	Infiltrating duct carcinoma, NOS	LumB	Stage_III	unclassified	0	466
TCGA-A2-A0CL-01A-11R-A115-07	FEMALE	37	Infiltrating duct carcinoma, NOS	Normal	Stage_III	Glycolytic/plurimetabolic	0	3015
TCGA-A8-A09X-01A-11R-A00Z-07	FEMALE	62	Lobular carcinoma, NOS	Her2	Stage_III	Glycolytic/plurimetabolic	1	426
TCGA-E9-A1RB-01A-11R-A157-07	FEMALE	40	Infiltrating duct carcinoma, NOS	LumB	Stage_II	Proliferative/progenitor	1	976
TCGA-BH-A18V-01A-11R-A12D-07	FEMALE	48	Infiltrating duct carcinoma, NOS	Basal	Stage_II	Proliferative/progenitor	1	1556
TCGA-AO-A03P-01A-11R-A00Z-07	FEMALE	54	Infiltrating duct carcinoma, NOS	LumB	Stage_II	Proliferative/progenitor	1	2911
TCGA-BH-A0B5-01A-11R-A12P-07	FEMALE	40	Lobular carcinoma, NOS	LumA	Stage_III	Proliferative/progenitor	0	2136
TCGA-D8-A140-01A-11R-A115-07	FEMALE	62	Infiltrating duct carcinoma, NOS	LumA	Stage_II	unclassified	0	403
TCGA-A2-A0T3-01A-21R-A115-07	FEMALE	37	Infiltrating duct carcinoma, NOS	LumB	Stage_I	Proliferative/progenitor	0	1516
TCGA-AO-A12F-01A-11R-A115-07	FEMALE	36	Infiltrating duct carcinoma, NOS	Basal	Stage_II	Proliferative/progenitor	0	1842
TCGA-A8-A07G-01A-11R-A034-07	FEMALE	65	Infiltrating duct carcinoma, NOS	LumA	Stage_II	unclassified	0	577
TCGA-AR-A24X-01A-11R-A169-07	FEMALE	52	Infiltrating duct and lobular carcinoma	LumA	Stage_II	unclassified	0	3004
TCGA-D8-A1X7-01A-11R-A14M-07	FEMALE	40	Intraductal papillary adenocarcinoma with invasion	LumB	Stage_II	unclassified	0	509
TCGA-A2-A0YK-01A-22R-A109-07	FEMALE	61	Lobular carcinoma, NOS	Normal	Stage_II	Glycolytic/plurimetabolic	0	588
TCGA-E2-A150-01A-11R-A12D-07	FEMALE	48	Infiltrating duct carcinoma, NOS	Basal	Stage_II	Glycolytic/plurimetabolic	0	1935
TCGA-A7-A26E-01A-11R-A169-07	FEMALE	71	Lobular carcinoma, NOS	LumA	Stage_III	unclassified	0	954
TCGA-A2-A3XW-01A-11R-A239-07	FEMALE	42	Infiltrating duct carcinoma, NOS	Normal	Stage_II	Mitochondrial	0	1712
TCGA-AC-A3W6-01A-12R-A22K-07	FEMALE	90	Lobular carcinoma, NOS	LumA	Stage_III	Glycolytic/plurimetabolic	0	0
TCGA-A2-A0EO-01A-11R-A034-07	FEMALE	54	Infiltrating duct carcinoma, NOS	LumA	Stage_I	Glycolytic/plurimetabolic	0	2442
TCGA-AO-A1KR-01A-12R-A144-07	FEMALE	51	Infiltrating duct carcinoma, NOS	Basal	Stage_II	Proliferative/progenitor	0	2513
TCGA-E9-A5FL-01A-11R-A27Q-07	FEMALE	65	Metaplastic carcinoma, NOS	Basal	Stage_II	Mitochondrial	0	24
TCGA-AR-A24Q-01A-12R-A169-07	FEMALE	49	Infiltrating duct carcinoma, NOS	Basal	Stage_II	Proliferative/progenitor	0	3172
TCGA-AR-A24Z-01A-11R-A169-07	FEMALE	57	Infiltrating duct carcinoma, NOS	LumB	Stage_II	Proliferative/progenitor	0	3001
TCGA-BH-A0EA-01A-11R-A115-07	FEMALE	72	Infiltrating duct carcinoma, NOS	LumA	Stage_II	unclassified	1	991
TCGA-A2-A0CO-01A-13R-A22K-07	FEMALE	85	Lobular carcinoma, NOS	LumA	Stage_II	Glycolytic/plurimetabolic	1	1468
TCGA-OL-A6VO-01A-12R-A33J-07	FEMALE	43	Infiltrating duct carcinoma, NOS	Basal	Stage_I	Proliferative/progenitor	0	858
TCGA-A2-A0T7-01A-21R-A084-07	FEMALE	51	Infiltrating duct carcinoma, NOS	LumA	Stage_II	Glycolytic/plurimetabolic	0	631
TCGA-E9-A5UP-01A-11R-A28M-07	FEMALE	63	Intraductal papillary adenocarcinoma with invasion	LumA	Stage_II	unclassified	0	803
TCGA-EW-A1J1-01A-11R-A13Q-07	FEMALE	38	Infiltrating duct carcinoma, NOS	LumA	Stage_II	unclassified	0	575
TCGA-A8-A083-01A-21R-A00Z-07	FEMALE	67	Infiltrating duct carcinoma, NOS	LumA	Stage_II	Mitochondrial	0	0
TCGA-A2-A0YT-01A-11R-A109-07	FEMALE	56	Infiltrating duct carcinoma, NOS	LumB	Stage_III	Proliferative/progenitor	1	723
TCGA-AO-A1KO-01A-31R-A13Q-07	FEMALE	46	Lobular carcinoma, NOS	Normal	Stage_II	unclassified	0	622
TCGA-AO-A0JM-01A-21R-A056-07	FEMALE	40	Infiltrating duct carcinoma, NOS	LumB	Stage_II	Proliferative/progenitor	0	2184
TCGA-E2-A14X-01A-11R-A115-07	FEMALE	55	Infiltrating duct carcinoma, NOS	Basal	Stage_III	Proliferative/progenitor	0	972
TCGA-AO-A128-01A-11R-A10J-07	FEMALE	61	Infiltrating duct carcinoma, NOS	Basal	Stage_II	Glycolytic/plurimetabolic	0	3248
TCGA-E2-A10F-01A-11R-A10J-07	FEMALE	47	Lobular carcinoma, NOS	LumA	Stage_II	Glycolytic/plurimetabolic	0	878
TCGA-OL-A5D7-01A-11R-A27Q-07	FEMALE	70	Infiltrating duct carcinoma, NOS	Basal	Stage_II	Proliferative/progenitor	0	1780
TCGA-GM-A3XG-01A-31R-A24H-07	FEMALE	46	Lobular carcinoma, NOS	LumA	Stage_III	Mitochondrial	0	1330
TCGA-D8-A27G-01A-11R-A16F-07	FEMALE	75	Lobular carcinoma, NOS	LumA	Stage_II	unclassified	0	409
TCGA-E9-A1RC-01A-11R-A157-07	FEMALE	56	Infiltrating duct and lobular carcinoma	LumA	Stage_III	unclassified	0	1224
TCGA-E2-A1IK-01A-11R-A144-07	FEMALE	71	Infiltrating duct carcinoma, NOS	LumA	Stage_II	Neuronal	0	1800
TCGA-WT-AB44-01A-11R-A41B-07	FEMALE	77	Lobular carcinoma, NOS	LumA	Stage_I	Mitochondrial	0	883
TCGA-A2-A0SX-01A-12R-A084-07	FEMALE	48	Infiltrating duct carcinoma, NOS	Basal	Stage_I	Glycolytic/plurimetabolic	0	1534
TCGA-D8-A145-01A-11R-A115-07	FEMALE	80	Infiltrating duct carcinoma, NOS	LumA	Stage_II	unclassified	0	410
TCGA-A7-A0DB-01A-11R-A00Z-07	FEMALE	56	Infiltrating duct carcinoma, NOS	LumA	Stage_II	Mitochondrial	0	1007
TCGA-B6-A0RQ-01A-11R-A115-07	FEMALE	68	Lobular carcinoma, NOS	Normal	Stage_II	unclassified	1	4267
TCGA-D8-A1XY-01A-11R-A14M-07	FEMALE	74	Infiltrating duct carcinoma, NOS	LumA	Stage_II	unclassified	0	503
TCGA-A2-A0D3-01A-11R-A115-07	FEMALE	42	Infiltrating duct carcinoma, NOS	LumA	Stage_I	unclassified	0	1873
TCGA-C8-A12O-01A-11R-A115-07	FEMALE	50	Infiltrating duct carcinoma, NOS	LumA	Stage_II	Glycolytic/plurimetabolic	0	385
TCGA-BH-AB28-01A-31R-A41B-07	FEMALE	53	Lobular carcinoma, NOS	LumA	Stage_III	unclassified	0	287
TCGA-D8-A1Y2-01A-11R-A157-07	FEMALE	71	Infiltrating duct carcinoma, NOS	LumB	Stage_II	Glycolytic/plurimetabolic	0	433
TCGA-AN-A04A-01A-21R-A034-07	FEMALE	36	Infiltrating duct carcinoma, NOS	LumA	Stage_III	Neuronal	0	90
TCGA-AC-A2FO-01A-11R-A180-07	FEMALE	65	Lobular carcinoma, NOS	LumA	Stage_II	Glycolytic/plurimetabolic	0	2255
TCGA-BH-A0H3-01A-11R-A12P-07	FEMALE	46	Infiltrating duct carcinoma, NOS	LumA	Stage_I	unclassified	0	1928
TCGA-E2-A15L-01A-11R-A12D-07	FEMALE	65	Lobular carcinoma, NOS	LumA	Stage_II	unclassified	0	626
TCGA-BH-A18J-01A-11R-A12D-07	FEMALE	56	Infiltrating duct carcinoma, NOS	LumA	Stage_IV	unclassified	1	612
TCGA-A2-A0EV-01A-11R-A034-07	FEMALE	80	Infiltrating duct carcinoma, NOS	LumA	Stage_I	Glycolytic/plurimetabolic	0	968
TCGA-AR-A1AQ-01A-11R-A12P-07	FEMALE	49	Infiltrating duct carcinoma, NOS	Basal	Stage_II	Proliferative/progenitor	0	3021
TCGA-B6-A0RL-01A-11R-A084-07	FEMALE	60	Infiltrating duct carcinoma, NOS	LumB	Stage_II	Proliferative/progenitor	1	2469
TCGA-BH-A0BR-01A-21R-A115-07	FEMALE	59	Infiltrating duct carcinoma, NOS	LumA	Stage_I	Glycolytic/plurimetabolic	0	2330
TCGA-D8-A1JS-01A-11R-A13Q-07	FEMALE	77	Intraductal papillary adenocarcinoma with invasion	LumA	Stage_I	Mitochondrial	0	371
TCGA-AC-A2FK-01A-12R-A180-07	FEMALE	45	Lobular carcinoma, NOS	Normal	Stage_III	unclassified	0	2650
TCGA-D8-A1J9-01A-11R-A13Q-07	FEMALE	48	Infiltrating duct carcinoma, NOS	LumB	Stage_I	Glycolytic/plurimetabolic	0	532
TCGA-C8-A12U-01A-11R-A115-07	FEMALE	46	Infiltrating duct carcinoma, NOS	LumB	Stage_II	Proliferative/progenitor	0	385
TCGA-A1-A0SK-01A-12R-A084-07	FEMALE	54	Large cell neuroendocrine carcinoma	Basal	Stage_II	Proliferative/progenitor	1	967
TCGA-C8-A1HJ-01A-11R-A13Q-07	FEMALE	53	Infiltrating duct carcinoma, NOS	Basal	Stage_II	Proliferative/progenitor	0	5
TCGA-A2-A04P-01A-31R-A034-07	FEMALE	36	Infiltrating duct carcinoma, NOS	Basal	Stage_III	Mitochondrial	1	548
TCGA-AC-A7VC-01A-11R-A352-07	FEMALE	56	Metaplastic carcinoma, NOS	Basal	Stage_II	Proliferative/progenitor	0	1
TCGA-A8-A08X-01A-21R-A00Z-07	FEMALE	43	Infiltrating duct carcinoma, NOS	Her2	Stage_III	Glycolytic/plurimetabolic	0	1308
TCGA-A8-A09G-01A-21R-A00Z-07	FEMALE	79	Infiltrating duct carcinoma, NOS	Her2	Stage_III	Proliferative/progenitor	0	0
TCGA-BH-A1FH-01A-12R-A13Q-07	FEMALE	47	Infiltrating duct carcinoma, NOS	LumA	Stage_IV	Glycolytic/plurimetabolic	1	1034
TCGA-AC-A3HN-01A-11R-A213-07	FEMALE	87	Lobular carcinoma, NOS	LumA	Stage_II	Glycolytic/plurimetabolic	0	496
TCGA-BH-A0W3-01A-11R-A109-07	FEMALE	58	Infiltrating duct carcinoma, NOS	LumB	Stage_II	Proliferative/progenitor	0	728
TCGA-AR-A1AS-01A-11R-A12P-07	FEMALE	54	Infiltrating duct carcinoma, NOS	LumA	Stage_II	Proliferative/progenitor	0	1150
TCGA-AN-A0XL-01A-11R-A10J-07	FEMALE	61	Infiltrating duct carcinoma, NOS	LumA	Stage_II	unclassified	0	163
TCGA-A2-A25C-01A-11R-A169-07	FEMALE	50	Infiltrating duct carcinoma, NOS	LumB	Stage_II	Proliferative/progenitor	0	523
TCGA-AQ-A0Y5-01A-11R-A14M-07	FEMALE	70	Infiltrating duct carcinoma, NOS	LumA	Stage_III	Glycolytic/plurimetabolic	1	172
TCGA-D8-A142-01A-11R-A115-07	FEMALE	74	Infiltrating duct carcinoma, NOS	Basal	Stage_II	Glycolytic/plurimetabolic	0	425
TCGA-E9-A1N6-01A-11R-A144-07	FEMALE	52	Infiltrating duct carcinoma, NOS	LumB	Stage_II	Proliferative/progenitor	1	678
TCGA-A2-A25D-01A-12R-A16F-07	FEMALE	90	Lobular carcinoma, NOS	LumA	Stage_III	Mitochondrial	0	0
TCGA-A8-A081-01A-11R-A00Z-07	FEMALE	80	Infiltrating duct carcinoma, NOS	LumB	Stage_II	Proliferative/progenitor	0	0
TCGA-AN-A0G0-01A-11R-A034-07	FEMALE	56	Infiltrating duct carcinoma, NOS	Basal	Stage_II	Proliferative/progenitor	0	16
TCGA-AR-A5QQ-01A-11R-A28M-07	FEMALE	68	Metaplastic carcinoma, NOS	Basal	Stage_III	Proliferative/progenitor	1	322
TCGA-B6-A0RH-01A-21R-A115-07	FEMALE	51	Infiltrating duct carcinoma, NOS	Her2	Stage_II	Mitochondrial	1	6456
TCGA-BH-A0B8-01A-21R-A056-07	FEMALE	64	Infiltrating duct carcinoma, NOS	LumA	Stage_I	Neuronal	0	1569
TCGA-A1-A0SQ-01A-21R-A144-07	FEMALE	45	Infiltrating duct carcinoma, NOS	LumA	Stage_II	unclassified	0	554
TCGA-AC-A2FF-01A-11R-A17B-07	FEMALE	40	Lobular carcinoma, NOS	LumA	Stage_II	Glycolytic/plurimetabolic	0	2759
TCGA-E9-A1R4-01A-21R-A14D-07	FEMALE	66	Infiltrating duct carcinoma, NOS	LumB	Stage_I	Glycolytic/plurimetabolic	0	186
TCGA-HN-A2OB-01A-21R-A27Q-07	FEMALE	45	Lobular carcinoma, NOS	LumA	Stage_II	unclassified	1	1900
TCGA-BH-A0DL-01A-11R-A115-07	FEMALE	64	Metaplastic carcinoma, NOS	Basal	Stage_II	Proliferative/progenitor	0	2381
TCGA-OL-A66I-01A-21R-A29R-07	FEMALE	36	Infiltrating duct carcinoma, NOS	Basal	Stage_II	Proliferative/progenitor	0	714
TCGA-E9-A1NC-01A-21R-A26B-07	FEMALE	61	Infiltrating duct and lobular carcinoma	Basal	Stage_II	Mitochondrial	0	1203
TCGA-E9-A3QA-01A-61R-A22K-07	FEMALE	33	Medullary carcinoma, NOS	Basal	Stage_II	Proliferative/progenitor	0	918
TCGA-D8-A27V-01A-12R-A17B-07	FEMALE	62	Lobular carcinoma, NOS	LumA	Stage_II	unclassified	0	381
TCGA-AC-A8OS-01A-12R-A41B-07	FEMALE	71	Lobular carcinoma, NOS	LumA	Stage_II	Glycolytic/plurimetabolic	0	70
TCGA-BH-A202-01A-11R-A14M-07	FEMALE	60	Infiltrating duct carcinoma, NOS	LumB	Stage_II	Proliferative/progenitor	0	795
TCGA-A8-A08R-01A-11R-A034-07	FEMALE	52	Infiltrating duct carcinoma, NOS	Basal	Stage_II	Proliferative/progenitor	0	30
TCGA-AQ-A04H-01B-11R-A10J-07	FEMALE	61	Infiltrating duct carcinoma, NOS	LumB	Stage_III	Proliferative/progenitor	0	754
TCGA-E2-A1IN-01A-11R-A13Q-07	FEMALE	60	Infiltrating duct carcinoma, NOS	LumA	Stage_I	unclassified	0	675
TCGA-AO-A12H-01A-11R-A115-07	FEMALE	69	Infiltrating duct mixed with other types of carcinoma	LumA	Stage_II	unclassified	0	1234
TCGA-E2-A576-01A-11R-A31O-07	FEMALE	69	Lobular carcinoma, NOS	LumA	Stage_I	Mitochondrial	0	1043
TCGA-PL-A8LY-01A-11R-A41B-07	FEMALE	30	Infiltrating duct carcinoma, NOS	Normal	Stage_II	unclassified	0	8
TCGA-BH-A0BM-01A-11R-A056-07	FEMALE	54	Infiltrating duct carcinoma, NOS	LumA	Stage_II	Mitochondrial	0	1876
TCGA-BH-A1EN-01A-11R-A13Q-07	FEMALE	78	Infiltrating duct carcinoma, NOS	Her2	Stage_II	Mitochondrial	1	2127
TCGA-A7-A13F-01A-11R-A12P-07	FEMALE	44	Infiltrating duct carcinoma, NOS	LumB	Stage_III	Proliferative/progenitor	0	765
TCGA-BH-A0HK-01A-11R-A056-07	FEMALE	81	Infiltrating duct carcinoma, NOS	LumA	Stage_II	unclassified	0	178
TCGA-AO-A0JI-01A-21R-A056-07	FEMALE	56	Infiltrating duct carcinoma, NOS	LumA	Stage_II	unclassified	0	1528
TCGA-BH-A0BC-01A-22R-A084-07	FEMALE	60	Infiltrating duct carcinoma, NOS	LumA	Stage_III	Glycolytic/plurimetabolic	0	974
TCGA-EW-A3U0-01A-11R-A22K-07	FEMALE	61	Infiltrating duct carcinoma, NOS	Basal	Stage_III	Glycolytic/plurimetabolic	0	532
TCGA-AO-A03O-01A-11R-A00Z-07	FEMALE	69	Infiltrating duct carcinoma, NOS	LumB	Stage_II	Proliferative/progenitor	1	2483
TCGA-AN-A0FN-01A-11R-A034-07	FEMALE	61	Infiltrating duct carcinoma, NOS	LumA	Stage_I	Glycolytic/plurimetabolic	0	218
TCGA-AN-A0AL-01A-11R-A00Z-07	FEMALE	41	Infiltrating duct carcinoma, NOS	Basal	Stage_III	Proliferative/progenitor	0	227
TCGA-A8-A0A1-01A-11R-A00Z-07	FEMALE	84	Lobular carcinoma, NOS	LumA	Stage_II	Glycolytic/plurimetabolic	0	365
TCGA-E9-A1N9-01A-11R-A14D-07	FEMALE	58	Infiltrating duct and lobular carcinoma	Basal	Stage_II	Proliferative/progenitor	0	1101
TCGA-AC-A3QP-01A-11R-A22U-07	FEMALE	79	Lobular carcinoma, NOS	LumA	Stage_II	Mitochondrial	0	675
TCGA-A8-A07W-01A-11R-A00Z-07	FEMALE	76	Infiltrating duct carcinoma, NOS	LumB	Stage_IV	Proliferative/progenitor	0	304
TCGA-LL-A440-01A-11R-A24H-07	FEMALE	61	Lobular carcinoma, NOS	LumA	Stage_I	Glycolytic/plurimetabolic	0	759
TCGA-A7-A4SE-01A-11R-A266-07	FEMALE	54	Infiltrating duct carcinoma, NOS	Basal	Stage_II	Proliferative/progenitor	0	644
TCGA-B6-A0X0-01A-21R-A115-07	FEMALE	54	Cribriform carcinoma, NOS	LumA	Stage_I	unclassified	1	3945
TCGA-BH-A0BT-01A-11R-A12P-07	FEMALE	56	Infiltrating duct carcinoma, NOS	LumA	Stage_II	Mitochondrial	0	2365
TCGA-OL-A5RU-01A-11R-A28M-07	FEMALE	63	Infiltrating duct carcinoma, NOS	LumA	Stage_II	unclassified	0	1219
TCGA-E9-A1RE-01A-11R-A157-07	FEMALE	74	Infiltrating duct carcinoma, NOS	LumB	Stage_III	unclassified	0	1419
TCGA-AR-A24N-01A-11R-A169-07	FEMALE	54	Infiltrating duct carcinoma, NOS	LumB	Stage_I	unclassified	0	3035
TCGA-C8-A12N-01A-11R-A115-07	FEMALE	58	Infiltrating duct carcinoma, NOS	LumA	Stage_II	Mitochondrial	0	358
TCGA-B6-A0I1-01A-11R-A21T-07	FEMALE	73	Infiltrating duct carcinoma, NOS	Basal	Stage_II	Proliferative/progenitor	1	2361
*Vital status (1, dead; 0, alive)

## Sheet: Tab 8 - Supplementary Table 1g
Supplementary Table 1: Clinical and molecular description of sample datasets
Supplementary Table 1g: Molecular and clinical data of BRCA samples from the METABRIC cohort
Tumor ID	Sex	Age (years at diagnosis)	Diagnosis	PAM50 classification	Clinical stage	Pathway based classification	Vital status*	Overall survival (days)
MB-0362	Female	52.79	Breast Invasive Ductal Carcinoma	LumA	Stage_II	unclassified	1	1411
MB-0346	Female	32.61	Breast Invasive Ductal Carcinoma	Her2	Stage_II	Proliferative/progenitor	1	613
MB-0386	Female	66.83	Breast Invasive Ductal Carcinoma	LumA	Stage_III	unclassified	0	4144
MB-0574	Female	71.21	Breast Invasive Ductal Carcinoma	LumA	Stage_II	unclassified	0	3594
MB-0503	Female	60.77	Breast Invasive Ductal Carcinoma	LumA	Stage_II	unclassified	0	3037
MB-0641	Female	56.34	Breast Invasive Ductal Carcinoma	claudin-low	Stage_II	Glycolytic/plurimetabolic	0	3077
MB-0201	Female	49.5	Breast Invasive Ductal Carcinoma	Basal	Stage_I	unclassified	0	3771
MB-0218	Female	43.39	Breast Invasive Ductal Carcinoma	LumB	Stage_II	Proliferative/progenitor	0	3932
MB-0316	Female	50.82	Breast Invasive Ductal Carcinoma	Basal	Stage_II	Glycolytic/plurimetabolic	0	5487
MB-0189	Female	57.79	Breast Invasive Ductal Carcinoma	Normal	Stage_IV	Glycolytic/plurimetabolic	1	272
MB-0891	Female	83.68	Breast Invasive Ductal Carcinoma	LumA	Stage_II	Glycolytic/plurimetabolic	0	4482
MB-0658	Female	60.89	Breast Invasive Ductal Carcinoma	claudin-low	Stage_II	Proliferative/progenitor	0	2918
MB-0899	Female	50.62	Breast Invasive Ductal Carcinoma	LumA	Stage_II	Glycolytic/plurimetabolic	0	5274
MB-0605	Female	58.08	Breast Invasive Lobular Carcinoma	LumA	Stage_I	unclassified	0	3438
MB-0258	Female	62.7	Breast Invasive Ductal Carcinoma	LumA	Stage_I	unclassified	0	2584
MB-0506	Female	60.74	Breast Invasive Ductal Carcinoma	Her2	Stage_II	unclassified	1	1374
MB-0420	Female	34.92	Breast Invasive Ductal Carcinoma	claudin-low	Stage_I	Glycolytic/plurimetabolic	0	2302
MB-0223	Female	50.45	Breast Invasive Ductal Carcinoma	LumA	Stage_II	unclassified	1	2440
MB-0445	Female	40.07	Breast Invasive Ductal Carcinoma	LumA	Stage_II	unclassified	0	3976
MB-0199	Female	57.56	Breast Mixed Ductal and Lobular Carcinoma	LumA	Stage_II	Mitochondrial	0	4332
MB-0517	Female	47.92	Breast Invasive Ductal Carcinoma	LumA	Stage_I	unclassified	0	1857
MB-0155	Female	62.72	Breast Invasive Ductal Carcinoma	claudin-low	Stage_I	Glycolytic/plurimetabolic	0	1794
MB-0428	Female	85.21	Breast Invasive Ductal Carcinoma	LumA	Stage_II	unclassified	0	1678
MB-0117	Female	60.07	Breast Mixed Ductal and Lobular Carcinoma	LumA	Stage_II	unclassified	0	72
MB-0906	Female	70.6	Breast Mixed Ductal and Lobular Carcinoma	claudin-low	Stage_II	Glycolytic/plurimetabolic	1	1916
MB-0249	Female	53.45	Breast Invasive Ductal Carcinoma	Her2	Stage_I	Glycolytic/plurimetabolic	0	5650
MB-0660	Female	52.43	Breast Invasive Ductal Carcinoma	Her2	Stage_I	Glycolytic/plurimetabolic	1	568
MB-0497	Female	57.27	Breast Invasive Ductal Carcinoma	LumA	Stage_II	unclassified	0	2211
MB-0434	Female	69.79	Breast Invasive Ductal Carcinoma	LumB	Stage_II	Proliferative/progenitor	1	1365
MB-0143	Female	85.39	Breast Invasive Ductal Carcinoma	LumA	Stage_II	unclassified	1	1630
MB-0513	Female	73.39	Breast Invasive Ductal Carcinoma	LumA	Stage_II	Neuronal	0	3511
MB-0541	Female	38.86	Breast Invasive Ductal Carcinoma	LumA	Stage_I	unclassified	0	5228
MB-0653	Female	69.95	Breast Invasive Lobular Carcinoma	Her2	Stage_II	Proliferative/progenitor	1	744
MB-0455	Female	56.84	Breast Invasive Ductal Carcinoma	LumB	Stage_I	Proliferative/progenitor	0	2980
MB-0540	Female	66.11	Breast Mixed Ductal and Lobular Carcinoma	claudin-low	Stage_I	unclassified	0	5836
MB-0384	Female	74.58	Breast Invasive Ductal Carcinoma	LumB	Stage_II	Proliferative/progenitor	1	1833
MB-0637	Female	75.71	Breast Invasive Ductal Carcinoma	LumB	Stage_II	Proliferative/progenitor	0	2420
MB-0157	Female	71.5	Breast Invasive Ductal Carcinoma	claudin-low	Stage_II	Glycolytic/plurimetabolic	0	3443
MB-0443	Female	61.67	Breast Invasive Ductal Carcinoma	claudin-low	Stage_II	unclassified	0	1351
MB-0584	Female	41.31	Breast Invasive Ductal Carcinoma	LumB	Stage_I	Proliferative/progenitor	0	3546
MB-0292	Female	80.34	Breast Invasive Ductal Carcinoma	Her2	Stage_II	Proliferative/progenitor	1	1483
MB-0322	Female	86.28	Breast Invasive Ductal Carcinoma	LumA	Stage_II	unclassified	1	1516
MB-0501	Female	48.93	Breast Invasive Ductal Carcinoma	LumA	Stage_II	unclassified	0	2145
MB-0401	Female	48.58	Breast Invasive Ductal Carcinoma	claudin-low	Stage_I	Proliferative/progenitor	1	788
MB-0140	Female	74.07	Breast Invasive Ductal Carcinoma	LumB	Stage_II	unclassified	0	4438
MB-0606	Female	83.19	Breast Mixed Ductal and Lobular Carcinoma	LumB	Stage_I	unclassified	1	824
MB-0666	Female	61.31	Breast Invasive Ductal Carcinoma	LumA	Stage_II	unclassified	1	730
MB-0598	Female	77.48	Breast Invasive Ductal Carcinoma	LumB	Stage_II	Glycolytic/plurimetabolic	1	2681
MB-0453	Female	61.11	Breast Invasive Ductal Carcinoma	Her2	Stage_III	Proliferative/progenitor	1	1294
MB-0138	Female	51.33	Breast Invasive Ductal Carcinoma	LumA	Stage_I	unclassified	0	4517
MB-0579	Female	70.53	Breast Invasive Ductal Carcinoma	LumB	Stage_II	Glycolytic/plurimetabolic	1	2783
MB-0471	Female	76.49	Breast Invasive Mixed Mucinous Carcinoma	LumA	Stage_I	unclassified	0	3224
MB-0619	Female	38.9	Breast Invasive Ductal Carcinoma	Normal	Stage_II	unclassified	0	2827
MB-0171	Female	64.57	Breast Mixed Ductal and Lobular Carcinoma	Normal	Stage_II	unclassified	0	163
MB-0310	Female	67.38	Breast Invasive Ductal Carcinoma	LumA	Stage_II	Glycolytic/plurimetabolic	0	5555
MB-0621	Female	70.04	Breast Invasive Lobular Carcinoma	LumA	Stage_II	unclassified	0	1007
MB-0614	Female	48.99	Breast Invasive Ductal Carcinoma	LumA	Stage_II	Glycolytic/plurimetabolic	0	3580
MB-0372	Female	39.86	Breast Invasive Ductal Carcinoma	Basal	Stage_I	Proliferative/progenitor	1	1883
MB-0374	Female	34.68	Breast Invasive Ductal Carcinoma	LumB	Stage_II	Glycolytic/plurimetabolic	0	43
MB-0382	Female	59.05	Breast Invasive Ductal Carcinoma	LumA	Stage_II	unclassified	0	4094
MB-0066	Female	61.49	Breast Invasive Ductal Carcinoma	LumB	Stage_II	Mitochondrial	0	4723
MB-0144	Female	79.73	Breast Invasive Ductal Carcinoma	LumB	NA	Glycolytic/plurimetabolic	1	4562
MB-0596	Female	77.48	Breast Mixed Ductal and Lobular Carcinoma	LumA	Stage_I	Glycolytic/plurimetabolic	1	3213
MB-0164	Female	37.87	Breast Invasive Ductal Carcinoma	claudin-low	Stage_II	Glycolytic/plurimetabolic	0	325
MB-0215	Female	75.63	Breast Mixed Ductal and Lobular Carcinoma	LumB	Stage_II	unclassified	0	3666
MB-0146	Female	81	Breast Invasive Ductal Carcinoma	LumB	Stage_II	unclassified	1	3665
MB-0229	Female	45.5	Breast Mixed Ductal and Lobular Carcinoma	LumA	Stage_I	unclassified	0	2145
MB-0505	Female	56.38	Breast Invasive Ductal Carcinoma	LumA	Stage_II	unclassified	0	1821
MB-0102	Female	51.38	Breast Invasive Lobular Carcinoma	LumB	Stage_II	Proliferative/progenitor	1	4223
MB-0569	Female	74.96	Breast Invasive Ductal Carcinoma	LumB	Stage_II	Proliferative/progenitor	1	1785
MB-0516	Female	62.81	Breast Invasive Ductal Carcinoma	Basal	Stage_I	Proliferative/progenitor	0	3434
MB-0272	Female	55.36	Breast Invasive Ductal Carcinoma	LumB	Stage_I	Mitochondrial	1	3660
MB-0585	Female	76.72	Breast Invasive Ductal Carcinoma	LumB	Stage_II	unclassified	1	3471
MB-0494	Female	77.22	Breast Invasive Ductal Carcinoma	claudin-low	Stage_III	Glycolytic/plurimetabolic	1	1099
MB-0306	Female	82.53	Breast Invasive Ductal Carcinoma	LumA	Stage_II	unclassified	1	1289
MB-0463	Female	60.48	Breast Invasive Ductal Carcinoma	LumA	Stage_I	unclassified	1	3617
MB-0198	Female	43.37	Breast Invasive Ductal Carcinoma	LumB	Stage_II	Proliferative/progenitor	0	4343
MB-0203	Female	86.24	Breast Invasive Ductal Carcinoma	LumA	Stage_II	Mitochondrial	1	1763
MB-0607	Female	53.1	Breast Invasive Ductal Carcinoma	LumA	Stage_II	unclassified	0	2635
MB-0631	Female	84.41	Breast Invasive Ductal Carcinoma	LumA	Stage_II	unclassified	1	1423
MB-0363	Female	73.24	Breast Mixed Ductal and Lobular Carcinoma	LumB	Stage_IV	Proliferative/progenitor	1	2697
MB-0427	Female	81.89	Breast Invasive Lobular Carcinoma	LumA	Stage_II	unclassified	0	3483
MB-0519	Female	61.99	Breast Invasive Ductal Carcinoma	claudin-low	Stage_III	Glycolytic/plurimetabolic	0	3329
MB-0371	Female	78.41	Breast Invasive Ductal Carcinoma	LumB	Stage_II	Glycolytic/plurimetabolic	0	3934
MB-0380	Female	83.9	Breast Invasive Ductal Carcinoma	LumB	Stage_II	Proliferative/progenitor	1	2080
MB-0221	Female	77.72	Breast Invasive Ductal Carcinoma	Her2	Stage_II	Mitochondrial	1	606
MB-0348	Female	81.88	Breast Invasive Ductal Carcinoma	LumA	Stage_II	Mitochondrial	1	3681
MB-0261	Female	63.93	Breast Invasive Ductal Carcinoma	LumB	Stage_II	unclassified	1	2707
MB-0576	Female	68.47	Breast Invasive Ductal Carcinoma	LumB	Stage_II	Proliferative/progenitor	1	930
MB-0385	Female	66.58	Breast Invasive Ductal Carcinoma	LumB	Stage_II	Proliferative/progenitor	1	1093
MB-0659	Female	82.87	Breast	Normal	NA	unclassified	1	700
MB-0270	Female	29.98	Breast Invasive Ductal Carcinoma	LumB	Stage_II	Proliferative/progenitor	0	10111
MB-0379	Female	48.22	Breast Invasive Ductal Carcinoma	LumA	Stage_II	Glycolytic/plurimetabolic	0	4070
MB-0527	Female	73.22	Breast Invasive Ductal Carcinoma	claudin-low	Stage_II	Glycolytic/plurimetabolic	1	3295
MB-0624	Female	64.28	Breast Invasive Ductal Carcinoma	LumA	Stage_II	unclassified	0	1921
MB-0273	Female	68.66	Breast Invasive Ductal Carcinoma	LumA	Stage_II	Mitochondrial	0	5596
MB-0050	Female	44.64	Breast Mixed Ductal and Lobular Carcinoma	Normal	Stage_II	unclassified	0	2260
MB-0460	Female	81.44	Breast Invasive Lobular Carcinoma	claudin-low	Stage_II	Glycolytic/plurimetabolic	1	3420
MB-0654	Female	82.5	Breast Invasive Ductal Carcinoma	LumA	Stage_II	unclassified	0	2082
MB-0454	Female	90.02	Breast Invasive Mixed Mucinous Carcinoma	LumA	Stage_I	unclassified	1	1405
MB-0392	Female	56.28	Breast Invasive Ductal Carcinoma	Normal	Stage_IV	Proliferative/progenitor	1	1144
MB-0336	Female	74.76	Breast Invasive Ductal Carcinoma	LumB	Stage_II	unclassified	1	5119
MB-0467	Female	58.35	Breast Invasive Ductal Carcinoma	Her2	Stage_I	Proliferative/progenitor	1	3168
MB-0349	Female	72.26	Breast Invasive Ductal Carcinoma	LumB	Stage_II	Mitochondrial	1	4381
MB-0378	Female	57.15	Breast Invasive Ductal Carcinoma	Her2	Stage_II	Proliferative/progenitor	1	2919
MB-0176	Female	38.78	Breast Invasive Ductal Carcinoma	LumA	Stage_II	Mitochondrial	0	3403
MB-0429	Female	78.86	Breast Invasive Lobular Carcinoma	LumB	Stage_II	Proliferative/progenitor	1	2234
MB-0397	Female	58.56	Breast Invasive Ductal Carcinoma	LumA	Stage_I	unclassified	0	1717
MB-0571	Female	61.79	Breast Invasive Ductal Carcinoma	LumA	Stage_I	unclassified	0	4496
MB-0426	Female	50.48	Breast Invasive Ductal Carcinoma	Normal	Stage_II	unclassified	0	3933
MB-0135	Female	74.09	Breast Invasive Ductal Carcinoma	LumB	Stage_II	Proliferative/progenitor	0	3499
MB-0112	Female	83.89	Breast Invasive Lobular Carcinoma	LumA	Stage_III	unclassified	1	1175
MB-0352	Female	61.32	Breast Invasive Ductal Carcinoma	claudin-low	Stage_I	Glycolytic/plurimetabolic	1	1656
MB-0644	Female	71.06	Breast Invasive Ductal Carcinoma	claudin-low	Stage_III	Glycolytic/plurimetabolic	0	2799
MB-0601	Female	32.99	Breast Invasive Ductal Carcinoma	LumB	Stage_II	Proliferative/progenitor	1	890
MB-0568	Female	61.28	Breast Invasive Ductal Carcinoma	LumA	Stage_II	Mitochondrial	0	5444
MB-0328	Female	69.62	Invasive Breast Carcinoma	LumB	Stage_II	Proliferative/progenitor	1	3768
MB-0325	Female	79.34	Breast Invasive Ductal Carcinoma	LumB	Stage_II	Proliferative/progenitor	0	5326
MB-0358	Female	57.87	Breast Invasive Ductal Carcinoma	LumA	Stage_II	Glycolytic/plurimetabolic	0	986
MB-0413	Female	56.58	Breast Invasive Ductal Carcinoma	LumA	Stage_II	unclassified	0	4202
MB-0636	Female	26.36	Breast Invasive Ductal Carcinoma	LumA	Stage_I	unclassified	1	979
MB-0145	Female	62.4	Breast Invasive Lobular Carcinoma	LumA	Stage_I	unclassified	0	4430
MB-0195	Female	75.18	Breast Invasive Ductal Carcinoma	LumB	Stage_II	Proliferative/progenitor	0	4380
MB-0422	Female	66.72	Breast Invasive Ductal Carcinoma	LumA	Stage_II	unclassified	1	1014
MB-0483	Female	49.61	Breast Invasive Ductal Carcinoma	LumB	Stage_II	Proliferative/progenitor	1	2234
MB-0317	Female	76.68	Breast Invasive Ductal Carcinoma	LumA	NA	Glycolytic/plurimetabolic	1	4550
MB-0486	Female	57.57	Breast Invasive Ductal Carcinoma	LumA	Stage_II	unclassified	0	2699
MB-0139	Female	47.62	Breast Invasive Lobular Carcinoma	LumA	Stage_II	unclassified	0	3276
MB-0257	Female	57.61	Breast Invasive Ductal Carcinoma	LumA	Stage_II	unclassified	1	2752
MB-0345	Female	37.3	Breast Invasive Ductal Carcinoma	LumA	Stage_II	Mitochondrial	0	2180
MB-0375	Female	72.69	Breast Invasive Ductal Carcinoma	Normal	Stage_II	Proliferative/progenitor	0	4295
MB-0419	Female	77.92	Breast Invasive Ductal Carcinoma	LumA	Stage_II	unclassified	1	3129
MB-0480	Female	51.86	Breast Invasive Ductal Carcinoma	LumA	Stage_I	unclassified	0	2837
MB-0311	Female	77.94	Breast Invasive Ductal Carcinoma	LumB	Stage_II	Proliferative/progenitor	1	4535
MB-0324	Female	47.64	Breast Invasive Ductal Carcinoma	LumA	Stage_II	unclassified	1	4349
MB-0368	Female	74.79	Breast Invasive Ductal Carcinoma	LumB	Stage_II	Mitochondrial	1	1857
MB-0389	Female	46.87	Breast Invasive Ductal Carcinoma	LumB	Stage_III	Proliferative/progenitor	0	2909
MB-0248	Female	45.76	Breast Invasive Ductal Carcinoma	LumA	Stage_II	unclassified	0	2130
MB-0035	Female	84.22	Breast Invasive Lobular Carcinoma	Her2	Stage_II	unclassified	1	1088
MB-0904	Female	83.01	Breast Invasive Ductal Carcinoma	LumA	Stage_II	Glycolytic/plurimetabolic	1	4341
MB-0119	Female	82.73	Breast Invasive Ductal Carcinoma	LumB	Stage_II	Mitochondrial	1	2876
MB-0650	Female	79.48	Breast Invasive Ductal Carcinoma	LumA	Stage_II	Mitochondrial	0	766
MB-0204	Female	79.38	Breast Invasive Ductal Carcinoma	LumA	Stage_I	unclassified	1	729
MB-0184	Female	68.41	Breast Invasive Mixed Mucinous Carcinoma	LumA	Stage_II	Neuronal	0	3271
MB-0600	Female	70.5	Breast Mixed Ductal and Lobular Carcinoma	LumA	Stage_II	unclassified	0	3330
MB-0400	Female	55.28	Breast Invasive Ductal Carcinoma	claudin-low	Stage_I	Proliferative/progenitor	1	674
MB-0511	Female	59.84	Breast Invasive Ductal Carcinoma	LumA	Stage_II	Glycolytic/plurimetabolic	0	1851
MB-0500	Female	36.56	Breast Invasive Ductal Carcinoma	Basal	Stage_II	Proliferative/progenitor	0	2024
MB-0150	Female	70.22	Breast Invasive Ductal Carcinoma	Basal	Stage_II	Proliferative/progenitor	0	3336
MB-0895	Female	79.61	Breast Invasive Ductal Carcinoma	LumB	Stage_II	Proliferative/progenitor	1	1293
MB-0366	Female	51.74	Breast Mixed Ductal and Lobular Carcinoma	LumA	Stage_II	unclassified	0	1927
MB-0173	Female	83.99	Breast Invasive Ductal Carcinoma	LumB	Stage_II	Mitochondrial	0	113
MB-0131	Female	69.16	Breast Invasive Ductal Carcinoma	LumA	Stage_II	Glycolytic/plurimetabolic	1	1999
MB-0206	Female	55.02	Breast Invasive Ductal Carcinoma	claudin-low	Stage_II	Glycolytic/plurimetabolic	0	4235
MB-0315	Female	56.32	Breast Invasive Ductal Carcinoma	LumA	Stage_II	unclassified	0	5586
MB-0361	Female	40.5	Breast Invasive Ductal Carcinoma	Her2	Stage_II	Proliferative/progenitor	1	452
MB-0545	Female	83.92	Breast Invasive Ductal Carcinoma	Normal	Stage_II	Mitochondrial	1	1235
MB-0370	Female	64.01	Breast Invasive Ductal Carcinoma	LumB	Stage_II	Mitochondrial	1	2805
MB-0642	Female	79.12	Breast Invasive Ductal Carcinoma	LumA	Stage_I	unclassified	1	2526
MB-0431	Female	63.61	Breast Invasive Lobular Carcinoma	LumA	Stage_II	unclassified	0	2554
MB-0181	Female	68.45	Breast Invasive Ductal Carcinoma	LumA	Stage_II	unclassified	0	2579
MB-0603	Female	79.52	Breast Invasive Ductal Carcinoma	LumA	Stage_II	unclassified	0	3659
MB-0295	Female	47.13	Breast Invasive Ductal Carcinoma	LumA	Stage_II	unclassified	0	4935
MB-0618	Female	63.86	Breast Invasive Ductal Carcinoma	LumB	Stage_I	unclassified	0	3057
MB-0496	Female	60	Breast Invasive Ductal Carcinoma	Normal	Stage_II	unclassified	0	3927
MB-0411	Female	54.6	Breast Mixed Ductal and Lobular Carcinoma	LumA	Stage_II	unclassified	0	4175
MB-0285	Female	48.07	Breast Invasive Ductal Carcinoma	claudin-low	Stage_II	Glycolytic/plurimetabolic	0	101
MB-0360	Female	83.58	Breast Invasive Ductal Carcinoma	LumB	Stage_II	unclassified	1	3977
MB-0359	Female	44.21	Breast Invasive Ductal Carcinoma	LumA	Stage_II	unclassified	0	648
MB-0344	Female	59.75	Breast Invasive Lobular Carcinoma	Normal	Stage_II	unclassified	0	4588
MB-0583	Female	75.67	Breast Mixed Ductal and Lobular Carcinoma	LumA	Stage_II	unclassified	0	1879
MB-0202	Female	46	Breast Invasive Ductal Carcinoma	LumA	Stage_II	unclassified	0	3851
MB-0485	Female	60.78	Breast Mixed Ductal and Lobular Carcinoma	LumA	Stage_III	unclassified	1	1103
MB-0609	Female	51.15	Breast Invasive Ductal Carcinoma	LumA	Stage_II	unclassified	1	2961
MB-0538	Female	61.89	Breast Invasive Ductal Carcinoma	LumA	Stage_II	unclassified	1	723
MB-0197	Female	50.48	Breast Invasive Ductal Carcinoma	LumB	Stage_II	Proliferative/progenitor	0	2122
MB-0410	Female	57.41	Breast Invasive Lobular Carcinoma	LumA	Stage_I	unclassified	0	1890
MB-0528	Female	53.64	Breast Invasive Ductal Carcinoma	LumA	Stage_II	Glycolytic/plurimetabolic	0	5819
MB-0165	Female	53.75	Breast Invasive Ductal Carcinoma	LumA	Stage_III	Glycolytic/plurimetabolic	1	1429
MB-0152	Female	63.77	Breast Invasive Ductal Carcinoma	Her2	Stage_I	Proliferative/progenitor	0	1891
MB-0148	Female	53.16	Breast Invasive Ductal Carcinoma	Her2	Stage_I	Glycolytic/plurimetabolic	0	53
MB-0594	Female	77.96	Breast Invasive Ductal Carcinoma	LumB	Stage_III	Mitochondrial	0	1327
MB-0521	Female	52.2	Breast Invasive Lobular Carcinoma	LumA	Stage_II	unclassified	0	6366
MB-0532	Female	59.07	Breast Invasive Ductal Carcinoma	LumB	Stage_II	Proliferative/progenitor	1	4294
MB-0536	Female	67.88	Breast Invasive Ductal Carcinoma	LumB	Stage_I	Proliferative/progenitor	1	4421
MB-0319	Female	92.14	Breast Mixed Ductal and Lobular Carcinoma	LumB	Stage_II	Proliferative/progenitor	1	1221
MB-0491	Female	43.4	Breast Invasive Lobular Carcinoma	LumA	Stage_III	unclassified	0	3774
MB-0404	Female	60.71	Breast Invasive Ductal Carcinoma	LumA	Stage_II	unclassified	0	1905
MB-0243	Female	53.72	Breast Invasive Ductal Carcinoma	LumB	Stage_II	Mitochondrial	0	4493
MB-0580	Female	33.8	Breast Invasive Ductal Carcinoma	LumA	Stage_II	Proliferative/progenitor	1	2381
MB-0312	Female	70.49	Breast Invasive Lobular Carcinoma	LumB	Stage_II	Proliferative/progenitor	1	5088
MB-0060	Female	45.43	Breast Invasive Ductal Carcinoma	LumB	Stage_II	Proliferative/progenitor	0	4226
MB-0649	Female	60.62	Breast Invasive Ductal Carcinoma	LumA	Stage_II	unclassified	0	1843
MB-0643	Female	73.46	Breast Invasive Ductal Carcinoma	Her2	Stage_III	Proliferative/progenitor	1	592
MB-0581	Female	96.29	Breast Invasive Ductal Carcinoma	Basal	Stage_II	Glycolytic/plurimetabolic	1	236
MB-0383	Female	65.02	Breast Invasive Ductal Carcinoma	LumB	Stage_I	Glycolytic/plurimetabolic	1	2572
MB-0142	Female	57.99	Breast Mixed Ductal and Lobular Carcinoma	LumA	Stage_I	Mitochondrial	0	372
MB-0320	Female	50.98	Breast Mixed Ductal and Lobular Carcinoma	LumA	Stage_I	Mitochondrial	0	1912
MB-0207	Female	48.13	Breast Mixed Ductal and Lobular Carcinoma	LumA	NA	unclassified	0	5209
MB-0167	Female	76.4	Breast Invasive Ductal Carcinoma	LumB	Stage_II	Proliferative/progenitor	1	1293
MB-0591	Female	84	Breast Invasive Ductal Carcinoma	LumB	Stage_I	unclassified	1	3584
MB-0613	Female	60.2	Breast	claudin-low	Stage_III	Glycolytic/plurimetabolic	0	1464
MB-0313	Female	55.52	Breast Invasive Ductal Carcinoma	LumB	Stage_II	Proliferative/progenitor	0	5543
MB-0599	Female	46.85	Breast Invasive Ductal Carcinoma	LumA	Stage_II	Neuronal	0	3698
MB-0286	Female	62.92	Breast Invasive Ductal Carcinoma	claudin-low	Stage_II	Glycolytic/plurimetabolic	0	5778
MB-0575	Female	48.1	Breast Invasive Ductal Carcinoma	LumA	Stage_III	Glycolytic/plurimetabolic	0	3857
MB-0214	Female	41.41	Breast Invasive Ductal Carcinoma	Basal	Stage_II	Proliferative/progenitor	0	4407
MB-0589	Female	59.96	Breast Mixed Ductal and Lobular Carcinoma	LumB	Stage_IV	Mitochondrial	0	3774
MB-0406	Female	69.32	Breast Invasive Ductal Carcinoma	LumB	Stage_III	Proliferative/progenitor	1	2907
MB-0452	Female	54.43	Breast Invasive Ductal Carcinoma	LumB	Stage_II	Glycolytic/plurimetabolic	0	1884
MB-0524	Female	40.65	Breast Invasive Ductal Carcinoma	Normal	Stage_II	Glycolytic/plurimetabolic	0	2425
MB-0880	Female	73.64	Breast Invasive Ductal Carcinoma	LumA	Stage_II	Glycolytic/plurimetabolic	0	37
MB-0573	Female	76.22	Breast Invasive Ductal Carcinoma	claudin-low	Stage_0	Glycolytic/plurimetabolic	1	4896
MB-0664	Female	78.27	Breast Invasive Ductal Carcinoma	Basal	Stage_III	Proliferative/progenitor	1	332
MB-0446	Female	56.96	Breast Invasive Ductal Carcinoma	claudin-low	Stage_II	Glycolytic/plurimetabolic	0	2168
MB-0008	Female	76.97	Breast Mixed Ductal and Lobular Carcinoma	LumB	Stage_II	Proliferative/progenitor	1	1241
MB-0656	Female	35.9	Breast Invasive Ductal Carcinoma	claudin-low	Stage_III	Proliferative/progenitor	1	571
MB-0154	Female	62.46	Breast Invasive Ductal Carcinoma	LumA	Stage_I	unclassified	0	3443
MB-0597	Female	64.55	Breast Invasive Ductal Carcinoma	Normal	Stage_II	unclassified	1	3396
MB-0550	Female	60.12	Breast Invasive Ductal Carcinoma	LumB	NA	Proliferative/progenitor	1	3970
MB-0616	Female	75.98	Breast Invasive Ductal Carcinoma	LumB	Stage_II	Mitochondrial	1	871
MB-0412	Female	54.06	Breast Invasive Ductal Carcinoma	LumB	Stage_II	Proliferative/progenitor	0	4085
MB-0122	Female	58.95	Breast Invasive Ductal Carcinoma	LumA	Stage_II	unclassified	0	4167
MB-0425	Female	83.17	Breast Invasive Ductal Carcinoma	LumA	Stage_II	unclassified	1	732
MB-0314	Female	73.48	Breast Invasive Ductal Carcinoma	Her2	Stage_II	Proliferative/progenitor	1	133
MB-0356	Female	58.16	Breast Invasive Ductal Carcinoma	LumA	Stage_II	Glycolytic/plurimetabolic	0	6405
MB-0440	Female	56.73	Breast Invasive Ductal Carcinoma	LumB	Stage_II	Proliferative/progenitor	0	3025
MB-0398	Female	56.41	Breast Invasive Ductal Carcinoma	LumB	Stage_III	Glycolytic/plurimetabolic	1	1296
MB-0438	Female	57.41	Breast Invasive Ductal Carcinoma	Her2	Stage_II	Glycolytic/plurimetabolic	0	4055
MB-0449	Female	54.38	Breast Invasive Ductal Carcinoma	LumA	Stage_II	unclassified	0	3377
MB-0162	Female	57.56	Breast Mixed Ductal and Lobular Carcinoma	LumA	Stage_II	unclassified	0	1673
MB-0593	Female	62.34	Breast Invasive Lobular Carcinoma	Her2	Stage_III	Proliferative/progenitor	1	1040
MB-0301	Female	82.46	Breast Invasive Ductal Carcinoma	LumA	Stage_II	Glycolytic/plurimetabolic	1	3681
MB-0628	Female	63.98	Breast Invasive Ductal Carcinoma	Normal	Stage_I	unclassified	0	3179
MB-0106	Female	49.87	Breast Invasive Ductal Carcinoma	LumA	Stage_III	unclassified	0	2560
MB-0341	Female	67.01	Invasive Breast Carcinoma	LumA	Stage_II	Proliferative/progenitor	1	5217
MB-0474	Female	54.29	Breast Invasive Ductal Carcinoma	LumB	Stage_III	Proliferative/progenitor	1	3333
MB-0394	Female	56.48	Breast Mixed Ductal and Lobular Carcinoma	LumA	Stage_I	unclassified	0	1927
MB-0373	Female	63.31	Breast Invasive Ductal Carcinoma	LumB	Stage_II	Proliferative/progenitor	1	810
MB-0247	Female	66.75	Breast Invasive Ductal Carcinoma	LumA	Stage_II	Glycolytic/plurimetabolic	0	5568
MB-0225	Female	59.15	Breast Invasive Ductal Carcinoma	LumB	Stage_I	Mitochondrial	0	6366
MB-0424	Female	44.02	Breast Invasive Ductal Carcinoma	claudin-low	Stage_III	Glycolytic/plurimetabolic	1	295
MB-0209	Female	67.17	Breast Invasive Ductal Carcinoma	claudin-low	Stage_I	Glycolytic/plurimetabolic	0	2471
MB-0115	Female	39.84	Breast Invasive Ductal Carcinoma	Basal	Stage_II	Proliferative/progenitor	1	2002
MB-0136	Female	72.3	Breast Invasive Ductal Carcinoma	LumA	Stage_I	Glycolytic/plurimetabolic	0	2646
MB-0542	Female	39.3	Breast Invasive Ductal Carcinoma	Normal	Stage_II	Proliferative/progenitor	1	1458
MB-0354	Female	73.01	Breast Invasive Ductal Carcinoma	claudin-low	Stage_II	Glycolytic/plurimetabolic	1	348
MB-0151	Female	67.7	Breast Invasive Ductal Carcinoma	LumB	Stage_III	Mitochondrial	1	1477
MB-0590	Female	60.27	Breast Invasive Ductal Carcinoma	LumB	Stage_II	Proliferative/progenitor	1	2174
MB-0608	Female	76.81	Breast Invasive Ductal Carcinoma	claudin-low	Stage_II	unclassified	1	1919
MB-0657	Female	58.65	Breast Invasive Lobular Carcinoma	claudin-low	Stage_II	Glycolytic/plurimetabolic	0	913
MB-0559	Female	47.71	Breast Invasive Ductal Carcinoma	LumA	Stage_II	Mitochondrial	0	4853
MB-0893	Female	57.41	Breast Invasive Ductal Carcinoma	claudin-low	Stage_II	Glycolytic/plurimetabolic	0	5269
MB-0514	Female	42.89	Invasive Breast Carcinoma	LumB	Stage_II	unclassified	0	402
MB-0395	Female	80.38	Breast Invasive Ductal Carcinoma	Her2	Stage_II	unclassified	1	870
MB-0294	Female	46.17	Breast Invasive Ductal Carcinoma	Normal	Stage_II	Glycolytic/plurimetabolic	0	2187
MB-0439	Female	50.32	Breast Invasive Mixed Mucinous Carcinoma	LumB	Stage_I	Mitochondrial	0	3364
MB-0481	Female	54.22	Breast Invasive Ductal Carcinoma	Basal	Stage_I	Proliferative/progenitor	1	1092
MB-0529	Female	67.46	Breast Invasive Ductal Carcinoma	LumA	Stage_IV	Mitochondrial	1	1456
MB-0224	Female	44.01	Breast Invasive Ductal Carcinoma	LumA	NA	unclassified	0	5303
MB-0302	Female	81.53	Breast Invasive Lobular Carcinoma	LumA	Stage_II	unclassified	1	2526
MB-0126	Female	61.95	Breast Invasive Ductal Carcinoma	LumA	Stage_II	unclassified	0	3829
MB-0220	Female	37.24	Breast Invasive Ductal Carcinoma	claudin-low	Stage_II	Glycolytic/plurimetabolic	1	1195
MB-0192	Female	62.55	Breast Mixed Ductal and Lobular Carcinoma	claudin-low	Stage_I	unclassified	0	4339
MB-0121	Female	78.73	Breast Invasive Ductal Carcinoma	LumA	Stage_II	unclassified	0	4566
MB-0239	Female	77.85	Breast Mixed Ductal and Lobular Carcinoma	LumA	Stage_III	Glycolytic/plurimetabolic	1	2567
MB-0364	Female	48.67	Breast Invasive Ductal Carcinoma	LumA	Stage_III	unclassified	0	5298
MB-0232	Female	44.73	Breast Invasive Ductal Carcinoma	LumA	Stage_I	unclassified	0	6229
MB-0884	Female	56.47	Breast Invasive Ductal Carcinoma	LumB	Stage_II	Proliferative/progenitor	1	2810
MB-0238	Female	52.19	Breast Invasive Ductal Carcinoma	claudin-low	Stage_II	Proliferative/progenitor	0	5795
MB-0194	Female	56.45	Breast Invasive Ductal Carcinoma	LumA	Stage_II	unclassified	0	2748
MB-0882	Female	73.39	Breast Invasive Ductal Carcinoma	LumB	Stage_II	Proliferative/progenitor	1	1271
MB-0010	Female	78.77	Breast Invasive Ductal Carcinoma	LumB	Stage_IV	Proliferative/progenitor	1	234
MB-0236	Female	43.63	Breast Invasive Ductal Carcinoma	LumA	Stage_II	unclassified	0	6151
MB-0377	Female	63.25	Breast Invasive Ductal Carcinoma	LumA	Stage_I	Glycolytic/plurimetabolic	0	4031
MB-0123	Female	76.89	Breast Invasive Ductal Carcinoma	LumB	Stage_II	Proliferative/progenitor	1	3427
MB-0504	Female	68.16	Breast Invasive Ductal Carcinoma	LumA	Stage_II	unclassified	0	3914
MB-0475	Female	54.15	Breast Invasive Ductal Carcinoma	LumA	Stage_I	Glycolytic/plurimetabolic	0	3921
MB-0321	Female	46.86	Breast Invasive Ductal Carcinoma	LumA	Stage_II	unclassified	0	5239
MB-0482	Female	39.53	Breast Invasive Ductal Carcinoma	Normal	Stage_II	unclassified	1	746
MB-0101	Female	46.89	Breast Invasive Lobular Carcinoma	Normal	Stage_II	Mitochondrial	0	4441
MB-0662	Female	50.94	Breast Invasive Ductal Carcinoma	Normal	Stage_I	Glycolytic/plurimetabolic	1	2094
MB-0291	Female	51.19	Breast Invasive Ductal Carcinoma	LumB	Stage_II	Glycolytic/plurimetabolic	1	1176
MB-0465	Female	87.18	Breast Invasive Ductal Carcinoma	LumB	Stage_II	unclassified	1	858
MB-0630	Female	38.35	Breast Invasive Ductal Carcinoma	LumB	Stage_I	Proliferative/progenitor	0	2604
MB-0036	Female	85.49	Breast Invasive Ductal Carcinoma	LumA	Stage_IV	Mitochondrial	1	3961
MB-0166	Female	44.98	Breast Invasive Ductal Carcinoma	LumA	Stage_II	unclassified	0	3132
MB-0180	Female	51.69	Breast Invasive Ductal Carcinoma	LumA	Stage_I	unclassified	0	1870
MB-0525	Female	48.47	Breast Invasive Ductal Carcinoma	Basal	Stage_II	Glycolytic/plurimetabolic	0	1976
MB-0307	Female	41.63	Breast Invasive Ductal Carcinoma	claudin-low	Stage_II	unclassified	0	5320
MB-0002	Female	43.19	Breast Invasive Ductal Carcinoma	LumA	Stage_I	unclassified	0	2539
MB-0466	Female	33.97	Breast Invasive Ductal Carcinoma	LumA	Stage_II	unclassified	0	1316
MB-0632	Female	51.92	Breast Invasive Ductal Carcinoma	LumA	Stage_I	unclassified	0	1695
MB-0120	Female	72.1	Breast Invasive Ductal Carcinoma	LumB	Stage_II	unclassified	1	872
MB-0507	Female	58.71	Breast Invasive Ductal Carcinoma	LumA	Stage_I	unclassified	0	714
MB-0287	Female	77.54	Breast Invasive Ductal Carcinoma	LumB	Stage_II	unclassified	1	2842
MB-0869	Female	58.83	Breast Invasive Ductal Carcinoma	Basal	Stage_II	Proliferative/progenitor	1	3372
MB-4633	Female	67.03	Breast Mixed Ductal and Lobular Carcinoma	LumA	Stage_II	unclassified	0	9546
MB-4627	Female	55.65	Breast Mixed Ductal and Lobular Carcinoma	LumA	Stage_II	Mitochondrial	1	5599
MB-4004	Female	61.16	Breast Invasive Ductal Carcinoma	LumB	Stage_I	unclassified	1	7706
MB-4708	Female	63.03	Breast Invasive Lobular Carcinoma	LumA	Stage_I	unclassified	1	6837
MB-4618	Female	40.05	Breast Mixed Ductal and Lobular Carcinoma	LumB	Stage_I	unclassified	0	8022
MB-4641	Female	64.93	Breast Invasive Ductal Carcinoma	LumA	Stage_II	unclassified	1	4457
MB-4622	Female	40.83	Breast Invasive Ductal Carcinoma	claudin-low	Stage_II	Glycolytic/plurimetabolic	1	8485
MB-4634	Female	66.37	Breast Mixed Ductal and Lobular Carcinoma	LumA	Stage_II	unclassified	1	3288
MB-4688	Female	71.17	Breast Invasive Ductal Carcinoma	LumB	Stage_III	Proliferative/progenitor	1	2559
MB-4665	Female	54.27	Breast Invasive Ductal Carcinoma	LumA	Stage_I	unclassified	0	7806
MB-4666	Female	57.98	Breast Invasive Ductal Carcinoma	LumA	Stage_II	unclassified	1	3347
MB-4640	Female	61.59	Breast Invasive Ductal Carcinoma	Her2	Stage_II	Proliferative/progenitor	0	6018
MB-4691	Female	49.76	Breast Invasive Ductal Carcinoma	LumA	Stage_I	Glycolytic/plurimetabolic	1	8477
MB-4671	Female	72.48	Breast Invasive Ductal Carcinoma	LumB	Stage_II	unclassified	1	1041
MB-4667	Female	65.58	Breast Invasive Lobular Carcinoma	Her2	Stage_I	unclassified	1	8860
MB-4721	Female	66.39	Breast Invasive Lobular Carcinoma	LumA	Stage_III	unclassified	1	712
MB-4723	Female	64.76	Breast Invasive Ductal Carcinoma	LumB	Stage_I	unclassified	0	6359
MB-4718	Female	44.27	Breast Invasive Lobular Carcinoma	Normal	Stage_II	unclassified	1	5950
MB-4716	Female	52.98	Breast Invasive Lobular Carcinoma	LumA	Stage_II	unclassified	1	2284
MB-4729	Female	75.41	Breast Invasive Ductal Carcinoma	LumA	NA	Proliferative/progenitor	1	840
MB-4717	Female	43.51	Breast Invasive Ductal Carcinoma	Basal	Stage_II	Proliferative/progenitor	1	1287
MB-4724	Female	60.44	Breast Invasive Ductal Carcinoma	Her2	Stage_I	Proliferative/progenitor	0	4382
MB-4770	Female	70.22	Breast Invasive Ductal Carcinoma	Her2	Stage_I	Glycolytic/plurimetabolic	1	4562
MB-4752	Female	63.7	Breast Invasive Ductal Carcinoma	LumA	Stage_III	unclassified	1	3758
MB-4762	Female	67.82	Breast Invasive Ductal Carcinoma	LumA	Stage_I	unclassified	0	7563
MB-5169	Female	62.84	Breast Invasive Ductal Carcinoma	LumB	Stage_II	Proliferative/progenitor	1	1559
MB-4796	Female	53.18	Breast Invasive Ductal Carcinoma	LumB	Stage_II	Proliferative/progenitor	0	3848
MB-4790	Female	43.73	Breast Invasive Ductal Carcinoma	LumA	Stage_II	unclassified	1	2114
MB-4797	Female	81.06	Breast Invasive Lobular Carcinoma	LumA	Stage_I	unclassified	1	2981
MB-4800	Female	61.3	Breast Invasive Ductal Carcinoma	LumA	Stage_II	unclassified	1	3328
MB-5541	Female	60.13	Breast Invasive Ductal Carcinoma	LumA	Stage_I	unclassified	0	6004
MB-5549	Female	54.83	Breast Invasive Ductal Carcinoma	Her2	Stage_II	Proliferative/progenitor	1	2668
MB-5519	Female	72.61	Breast Invasive Ductal Carcinoma	LumA	NA	Glycolytic/plurimetabolic	1	5077
MB-5495	Female	42.64	Breast Invasive Ductal Carcinoma	LumA	NA	Glycolytic/plurimetabolic	0	6864
MB-4832	Female	45.44	Breast Invasive Ductal Carcinoma	LumA	Stage_I	unclassified	1	4252
MB-4745	Female	50.08	Breast Invasive Ductal Carcinoma	Her2	Stage_II	Glycolytic/plurimetabolic	1	1280
MB-4825	Female	65.93	Breast Invasive Ductal Carcinoma	LumA	Stage_I	unclassified	1	6433
MB-4814	Female	39.92	Breast Invasive Ductal Carcinoma	Normal	Stage_II	unclassified	1	2204
MB-4757	Female	38.93	Breast Invasive Ductal Carcinoma	Basal	NA	Proliferative/progenitor	1	822
MB-4694	Female	76.06	Breast Invasive Ductal Carcinoma	Basal	Stage_I	Proliferative/progenitor	0	5949
MB-4698	Female	59.18	Breast Invasive Lobular Carcinoma	LumA	Stage_II	unclassified	1	5120
MB-4715	Female	67.8	Breast Invasive Ductal Carcinoma	Basal	Stage_II	Proliferative/progenitor	1	1057
MB-4685	Female	73.6	Breast Invasive Ductal Carcinoma	LumB	Stage_II	unclassified	1	1299
MB-4712	Female	46.59	Breast Invasive Ductal Carcinoma	Normal	Stage_II	Mitochondrial	1	7486
MB-4672	Female	58.78	Breast Invasive Ductal Carcinoma	LumA	NA	unclassified	1	6628
MB-4704	Female	67.79	Breast Mixed Ductal and Lobular Carcinoma	LumA	Stage_II	unclassified	1	1920
MB-4655	Female	64.01	Breast Invasive Ductal Carcinoma	LumA	Stage_II	unclassified	1	2970
MB-4651	Female	69.96	Breast Invasive Ductal Carcinoma	LumB	Stage_II	Proliferative/progenitor	1	909
MB-4661	Female	81.11	Breast Invasive Ductal Carcinoma	LumA	Stage_II	unclassified	0	7027
MB-4649	Female	61.67	Breast Invasive Ductal Carcinoma	LumB	Stage_II	unclassified	1	505
MB-4642	Female	66.27	Breast Invasive Ductal Carcinoma	LumB	Stage_II	Mitochondrial	1	8571
MB-4674	Female	75.26	Breast Invasive Ductal Carcinoma	LumA	Stage_II	Mitochondrial	1	2432
MB-4648	Female	75.19	Breast Invasive Ductal Carcinoma	LumB	Stage_I	Proliferative/progenitor	1	5056
MB-5197	Female	62.11	Breast Invasive Ductal Carcinoma	LumA	Stage_II	unclassified	1	6715
MB-5152	Female	76.19	Breast Invasive Ductal Carcinoma	LumA	Stage_II	Glycolytic/plurimetabolic	1	3478
MB-5201	Female	73.17	Breast Invasive Ductal Carcinoma	LumA	Stage_I	Mitochondrial	1	2909
MB-5189	Female	69.24	Breast Invasive Ductal Carcinoma	LumA	Stage_II	unclassified	1	3359
MB-5281	Female	55.72	Breast Invasive Ductal Carcinoma	LumA	Stage_I	unclassified	0	2379
MB-5212	Female	80.17	Breast Invasive Ductal Carcinoma	LumB	Stage_II	Mitochondrial	1	5373
MB-5172	Female	49.57	Breast Invasive Ductal Carcinoma	Her2	Stage_III	Proliferative/progenitor	0	5528
MB-5183	Female	74.34	Breast Invasive Ductal Carcinoma	LumA	Stage_I	unclassified	1	3556
MB-5185	Female	61.88	Breast Invasive Ductal Carcinoma	LumA	Stage_II	Glycolytic/plurimetabolic	1	2324
MB-5014	Female	69.93	Breast Invasive Ductal Carcinoma	LumB	NA	unclassified	0	6401
MB-4994	Female	77.54	Breast Invasive Ductal Carcinoma	LumB	Stage_II	Proliferative/progenitor	1	5224
MB-5017	Female	65.86	Breast Invasive Ductal Carcinoma	claudin-low	Stage_II	Glycolytic/plurimetabolic	0	4348
MB-4982	Female	62.99	Breast Invasive Ductal Carcinoma	Her2	NA	Glycolytic/plurimetabolic	1	575
MB-5004	Female	42.84	Breast Invasive Ductal Carcinoma	Her2	Stage_II	unclassified	0	6502
MB-4986	Female	41	Breast Invasive Ductal Carcinoma	LumA	Stage_II	unclassified	1	2394
MB-5327	Female	66.94	Breast Invasive Lobular Carcinoma	Her2	Stage_II	Proliferative/progenitor	0	4906
MB-5341	Female	56.37	Breast Invasive Ductal Carcinoma	LumB	Stage_I	Proliferative/progenitor	0	7525
MB-5323	Female	31.26	Breast Invasive Ductal Carcinoma	claudin-low	Stage_I	Glycolytic/plurimetabolic	0	6782
MB-5328	Female	74.57	Breast Invasive Ductal Carcinoma	LumB	Stage_II	unclassified	1	426
MB-5318	Female	60.96	Breast Invasive Ductal Carcinoma	LumB	Stage_I	Proliferative/progenitor	1	425
MB-5287	Female	69.46	Breast Invasive Ductal Carcinoma	LumA	Stage_I	unclassified	1	3720
MB-5324	Female	64.01	Breast Mixed Ductal and Lobular Carcinoma	LumA	Stage_I	unclassified	1	5703
MB-4682	Female	65.5	Breast Invasive Ductal Carcinoma	LumA	NA	unclassified	1	4186
MB-4710	Female	77.12	Breast Invasive Ductal Carcinoma	LumA	Stage_I	Mitochondrial	0	1730
MB-4701	Female	47.62	Breast Invasive Ductal Carcinoma	LumA	Stage_II	unclassified	0	3826
MB-4709	Female	49.02	Breast Invasive Ductal Carcinoma	LumA	Stage_I	Mitochondrial	0	4403
MB-4686	Female	53.03	Breast Invasive Ductal Carcinoma	LumA	Stage_II	unclassified	1	1453
MB-4706	Female	75.48	Breast Invasive Ductal Carcinoma	LumA	Stage_I	Glycolytic/plurimetabolic	1	1670
MB-4719	Female	67.27	Breast Invasive Ductal Carcinoma	LumA	Stage_II	unclassified	1	2447
MB-4702	Female	52.13	Breast Invasive Ductal Carcinoma	LumB	Stage_II	Proliferative/progenitor	0	9026
MB-4908	Female	69.87	Breast Invasive Ductal Carcinoma	LumB	Stage_II	Proliferative/progenitor	1	1437
MB-4871	Female	74.53	Breast Invasive Ductal Carcinoma	Normal	Stage_II	Proliferative/progenitor	1	1194
MB-4906	Female	73.03	Breast Invasive Ductal Carcinoma	LumA	Stage_II	Mitochondrial	1	7016
MB-4911	Female	43.51	Breast Invasive Ductal Carcinoma	Basal	Stage_II	Proliferative/progenitor	1	943
MB-4866	Female	43.86	Breast Invasive Ductal Carcinoma	LumA	Stage_I	unclassified	0	6729
MB-4858	Female	74.56	Breast Invasive Ductal Carcinoma	LumA	NA	unclassified	1	3880
MB-4862	Female	64.32	Breast Invasive Ductal Carcinoma	LumB	Stage_II	Proliferative/progenitor	0	5619
MB-4872	Female	58.69	Breast Invasive Lobular Carcinoma	LumA	NA	Glycolytic/plurimetabolic	0	4713
MB-4887	Female	52.09	Breast Invasive Ductal Carcinoma	Normal	Stage_II	Glycolytic/plurimetabolic	1	1062
MB-4867	Female	47.03	Breast Invasive Ductal Carcinoma	LumA	Stage_II	unclassified	0	6657
MB-4888	Female	63.95	Breast Invasive Ductal Carcinoma	claudin-low	Stage_I	Glycolytic/plurimetabolic	0	6915
MB-4929	Female	59.49	Breast Invasive Ductal Carcinoma	Her2	Stage_II	unclassified	1	1200
MB-4945	Female	65.53	Breast Invasive Ductal Carcinoma	Basal	NA	unclassified	1	604
MB-4930	Female	62.43	Breast Invasive Ductal Carcinoma	LumB	Stage_II	Proliferative/progenitor	0	1753
MB-4894	Female	47.71	Breast Invasive Ductal Carcinoma	LumA	Stage_II	Proliferative/progenitor	0	6972
MB-4898	Female	63.63	Breast Invasive Ductal Carcinoma	LumA	NA	Mitochondrial	1	3537
MB-4670	Female	61	Breast Invasive Ductal Carcinoma	LumA	Stage_I	unclassified	1	2034
MB-5013	Female	68.56	Breast Invasive Ductal Carcinoma	LumA	Stage_II	unclassified	1	7536
MB-4977	Female	72.54	Breast Invasive Ductal Carcinoma	LumA	NA	unclassified	1	6502
MB-4967	Female	61.16	Breast Invasive Ductal Carcinoma	LumA	Stage_II	unclassified	1	3921
MB-4981	Female	69.67	Breast Mixed Ductal and Lobular Carcinoma	LumA	NA	Glycolytic/plurimetabolic	1	5423
MB-4003	Female	70.31	Breast Invasive Ductal Carcinoma	Her2	Stage_I	unclassified	1	3197
MB-4968	Female	56.03	Breast Invasive Lobular Carcinoma	LumA	Stage_II	unclassified	0	2361
MB-5052	Female	76.66	Breast Invasive Ductal Carcinoma	claudin-low	Stage_II	Glycolytic/plurimetabolic	1	1037
MB-5049	Female	61.76	Breast Mixed Ductal and Lobular Carcinoma	LumB	Stage_I	unclassified	0	7659
MB-5041	Female	45.4	Breast Invasive Ductal Carcinoma	claudin-low	Stage_I	Glycolytic/plurimetabolic	0	5218
MB-5044	Female	55.56	Breast Invasive Ductal Carcinoma	LumB	Stage_I	unclassified	0	4183
MB-5072	Female	52.23	Breast Invasive Ductal Carcinoma	Her2	Stage_II	Mitochondrial	1	1507
MB-4171	Female	64.21	Breast Mixed Ductal and Lobular Carcinoma	Her2	Stage_II	unclassified	1	5541
MB-5053	Female	68.21	Breast Invasive Ductal Carcinoma	LumA	NA	unclassified	1	4518
MB-5045	Female	70.11	Breast Invasive Ductal Carcinoma	LumA	Stage_II	Glycolytic/plurimetabolic	1	5049
MB-5116	Female	74.71	Breast Invasive Ductal Carcinoma	LumB	Stage_II	Proliferative/progenitor	1	2153
MB-5120	Female	47.24	Breast Invasive Ductal Carcinoma	Her2	Stage_II	Proliferative/progenitor	1	834
MB-5074	Female	70.59	Breast Invasive Lobular Carcinoma	LumA	Stage_II	unclassified	1	6648
MB-5119	Female	75.33	Breast Invasive Ductal Carcinoma	LumA	Stage_I	unclassified	0	1793
MB-5114	Female	57.87	Breast Invasive Ductal Carcinoma	Basal	NA	Proliferative/progenitor	1	461
MB-4230	Female	75.87	Breast Invasive Ductal Carcinoma	LumA	Stage_II	unclassified	1	3468
MB-4154	Female	54.22	Breast Invasive Ductal Carcinoma	LumB	Stage_II	Glycolytic/plurimetabolic	1	1487
MB-5115	Female	40.57	Breast Invasive Ductal Carcinoma	Basal	Stage_II	Proliferative/progenitor	0	2322
MB-4737	Female	52.29	Breast Invasive Ductal Carcinoma	LumB	Stage_II	Proliferative/progenitor	0	3666
MB-4764	Female	57.95	Breast Invasive Lobular Carcinoma	LumA	Stage_II	Glycolytic/plurimetabolic	0	7365
MB-4735	Female	54.18	Breast Invasive Ductal Carcinoma	LumA	Stage_II	unclassified	0	8934
MB-4730	Female	51.29	Breast Mixed Ductal and Lobular Carcinoma	LumA	Stage_II	unclassified	1	3939
MB-4733	Female	56.27	Breast Invasive Ductal Carcinoma	claudin-low	Stage_II	Glycolytic/plurimetabolic	1	592
MB-4758	Female	45.77	Breast Invasive Ductal Carcinoma	Basal	NA	Mitochondrial	0	6358
MB-5033	Female	63.92	Breast Invasive Mixed Mucinous Carcinoma	LumB	Stage_II	unclassified	1	1582
MB-4741	Female	53.02	Breast Invasive Lobular Carcinoma	LumB	Stage_II	unclassified	1	1695
MB-4732	Female	26.72	Breast Invasive Ductal Carcinoma	Basal	Stage_II	Proliferative/progenitor	0	4496
MB-5305	Female	61.88	Breast Mixed Ductal and Lobular Carcinoma	LumA	Stage_II	unclassified	1	4483
MB-5256	Female	70.31	Breast Invasive Ductal Carcinoma	LumA	Stage_II	unclassified	1	3242
MB-5273	Female	60.33	Breast Invasive Ductal Carcinoma	LumB	Stage_I	Neuronal	1	1826
MB-5236	Female	63.02	Breast Invasive Ductal Carcinoma	Basal	Stage_III	Proliferative/progenitor	0	5000
MB-5238	Female	46.03	Breast Invasive Ductal Carcinoma	Normal	Stage_II	Glycolytic/plurimetabolic	1	1324
MB-5233	Female	79.59	Breast Invasive Ductal Carcinoma	LumB	Stage_II	Proliferative/progenitor	1	6271
MB-5244	Female	69.2	Breast Invasive Ductal Carcinoma	LumB	Stage_II	Proliferative/progenitor	1	6506
MB-5253	Female	69.59	Breast Mixed Ductal and Lobular Carcinoma	LumA	Stage_II	unclassified	1	3062
MB-5260	Female	72.23	Breast Mixed Ductal and Lobular Carcinoma	LumB	Stage_I	Proliferative/progenitor	1	6063
MB-4998	Female	75.27	Breast Invasive Lobular Carcinoma	LumB	Stage_II	unclassified	1	1967
MB-4993	Female	33.55	Breast Invasive Ductal Carcinoma	Her2	Stage_II	Glycolytic/plurimetabolic	1	2257
MB-5001	Female	71.61	Breast Invasive Ductal Carcinoma	LumA	Stage_II	unclassified	1	2454
MB-5084	Female	49	Breast Invasive Ductal Carcinoma	LumA	Stage_I	Glycolytic/plurimetabolic	1	5943
MB-4969	Female	76.81	Breast Invasive Ductal Carcinoma	LumA	Stage_II	Mitochondrial	1	5943
MB-4999	Female	44.84	Breast Invasive Ductal Carcinoma	LumA	Stage_II	unclassified	0	5638
MB-5011	Female	67.68	Breast Mixed Ductal and Lobular Carcinoma	LumA	Stage_II	Glycolytic/plurimetabolic	1	2415
MB-4959	Female	76.93	Breast Invasive Ductal Carcinoma	LumA	Stage_I	Glycolytic/plurimetabolic	1	3527
MB-4599	Female	63.83	Breast Invasive Ductal Carcinoma	LumA	Stage_II	unclassified	0	5735
MB-4616	Female	71.47	Breast Invasive Ductal Carcinoma	LumA	Stage_I	Mitochondrial	1	2704
MB-4623	Female	61.88	Breast Mixed Ductal and Lobular Carcinoma	LumA	Stage_II	Glycolytic/plurimetabolic	1	8761
MB-4644	Female	59.13	Breast Invasive Ductal Carcinoma	LumB	NA	Proliferative/progenitor	1	2700
MB-4869	Female	67.12	Breast Invasive Ductal Carcinoma	LumA	Stage_II	Glycolytic/plurimetabolic	1	879
MB-4878	Female	79.35	Breast Invasive Ductal Carcinoma	LumA	Stage_II	unclassified	1	674
MB-4851	Female	73.95	Breast Invasive Ductal Carcinoma	LumA	Stage_II	Mitochondrial	1	2708
MB-4233	Female	54.01	Breast Invasive Ductal Carcinoma	LumB	Stage_II	Proliferative/progenitor	1	1091
MB-4937	Female	41.09	Breast Invasive Ductal Carcinoma	LumB	Stage_I	Proliferative/progenitor	1	2317
MB-4934	Female	74.85	Breast Invasive Ductal Carcinoma	LumB	Stage_II	Mitochondrial	0	2107
MB-4899	Female	40.25	Breast Invasive Ductal Carcinoma	LumA	Stage_I	Mitochondrial	0	8272
MB-4912	Female	78.19	Breast Invasive Ductal Carcinoma	LumB	Stage_II	Mitochondrial	1	1500
MB-4935	Female	36.35	Breast Invasive Ductal Carcinoma	Her2	Stage_II	Glycolytic/plurimetabolic	0	5826
MB-4933	Female	50.78	Breast Invasive Ductal Carcinoma	LumA	Stage_II	Glycolytic/plurimetabolic	0	8187
MB-4900	Female	47.61	Breast Invasive Ductal Carcinoma	LumB	Stage_I	Glycolytic/plurimetabolic	0	6738
MB-4941	Female	57.32	Breast Invasive Ductal Carcinoma	LumA	Stage_I	Glycolytic/plurimetabolic	1	1759
MB-5221	Female	63.53	Breast Invasive Ductal Carcinoma	LumA	Stage_I	unclassified	1	3939
MB-5139	Female	69.16	Breast Invasive Ductal Carcinoma	LumB	Stage_II	unclassified	1	2699
MB-5222	Female	76.2	Breast Invasive Ductal Carcinoma	claudin-low	Stage_I	Proliferative/progenitor	1	3355
MB-5097	Female	56.33	Breast Invasive Ductal Carcinoma	LumB	Stage_II	Glycolytic/plurimetabolic	0	1848
MB-5338	Female	61.24	Breast Invasive Ductal Carcinoma	LumB	Stage_II	Proliferative/progenitor	1	1550
MB-5315	Female	52.13	Breast Invasive Ductal Carcinoma	Her2	Stage_III	Glycolytic/plurimetabolic	1	1291
MB-5195	Female	72.16	Breast Invasive Ductal Carcinoma	LumA	Stage_I	Glycolytic/plurimetabolic	1	5906
MB-5226	Female	75.53	Breast Invasive Ductal Carcinoma	LumB	Stage_I	Proliferative/progenitor	0	6018
MB-5232	Female	74.53	Breast Invasive Ductal Carcinoma	Basal	Stage_I	Glycolytic/plurimetabolic	1	6336
MB-5160	Female	68.52	Breast Invasive Ductal Carcinoma	LumB	Stage_II	Proliferative/progenitor	1	2632
MB-5126	Female	63.48	Breast Invasive Ductal Carcinoma	Basal	NA	Proliferative/progenitor	1	819
MB-5124	Female	83.96	Breast Invasive Ductal Carcinoma	LumB	Stage_III	unclassified	1	3726
MB-4855	Female	74.8	Breast Invasive Ductal Carcinoma	LumA	NA	unclassified	1	1244
MB-5279	Female	66.55	Breast Invasive Ductal Carcinoma	LumA	Stage_II	unclassified	1	2063
MB-4173	Female	74.31	Breast Invasive Ductal Carcinoma	LumA	Stage_II	unclassified	1	4810
MB-5145	Female	61.55	Breast Mixed Ductal and Lobular Carcinoma	Normal	Stage_II	unclassified	1	4777
MB-4944	Female	77.77	Breast Invasive Ductal Carcinoma	LumB	Stage_I	Proliferative/progenitor	1	7118
MB-4961	Female	56.94	Breast Invasive Ductal Carcinoma	LumA	Stage_II	unclassified	0	6584
MB-5121	Female	72.02	Breast Invasive Lobular Carcinoma	LumB	NA	Proliferative/progenitor	1	3447
MB-4956	Female	69.31	Breast Invasive Ductal Carcinoma	LumB	Stage_III	Proliferative/progenitor	1	2079
MB-4886	Female	43.42	Breast Invasive Ductal Carcinoma	Her2	Stage_II	Glycolytic/plurimetabolic	1	1445
MB-4950	Female	69.99	Breast Invasive Ductal Carcinoma	LumA	Stage_II	Glycolytic/plurimetabolic	1	4518
MB-4965	Female	69.93	Breast Mixed Ductal and Lobular Carcinoma	LumA	Stage_II	unclassified	1	7908
MB-4962	Female	72.44	Breast Invasive Ductal Carcinoma	LumA	NA	unclassified	1	5935
MB-4952	Female	67.15	Breast Invasive Ductal Carcinoma	Her2	Stage_II	Glycolytic/plurimetabolic	0	5532
MB-5267	Female	52.77	Breast Invasive Ductal Carcinoma	LumA	Stage_I	unclassified	1	2132
MB-5266	Female	76.83	Breast Invasive Ductal Carcinoma	LumB	Stage_II	Proliferative/progenitor	1	2509
MB-5396	Female	61.84	Breast Invasive Ductal Carcinoma	LumB	Stage_I	Proliferative/progenitor	0	4970
MB-4938	Female	33.92	Breast Invasive Ductal Carcinoma	Basal	Stage_II	Proliferative/progenitor	1	2118
MB-5351	Female	47.35	Breast Invasive Ductal Carcinoma	Normal	Stage_I	unclassified	0	6063
MB-5347	Female	56.89	Breast Invasive Ductal Carcinoma	LumB	Stage_II	Mitochondrial	1	6357
MB-5312	Female	50.6	Breast Invasive Ductal Carcinoma	Her2	Stage_III	Proliferative/progenitor	1	1137
MB-5311	Female	73.01	Breast Invasive Ductal Carcinoma	claudin-low	Stage_II	Glycolytic/plurimetabolic	1	1730
MB-5284	Female	68.18	Breast Mixed Ductal and Lobular Carcinoma	LumA	Stage_II	unclassified	1	1960
MB-4148	Female	57.85	Breast Invasive Ductal Carcinoma	LumB	NA	unclassified	1	1891
MB-5078	Female	56.33	Breast Invasive Ductal Carcinoma	LumB	Stage_II	unclassified	1	2613
MB-5088	Female	72.38	Breast Invasive Ductal Carcinoma	LumA	Stage_II	unclassified	1	5981
MB-5064	Female	63.4	Breast Invasive Ductal Carcinoma	LumA	Stage_I	Neuronal	0	2745
MB-5107	Female	61.06	Breast Invasive Ductal Carcinoma	LumB	Stage_II	Proliferative/progenitor	1	2479
MB-5066	Female	53.58	Breast Invasive Ductal Carcinoma	LumA	Stage_II	Glycolytic/plurimetabolic	0	2841
MB-5068	Female	71.19	Breast Invasive Ductal Carcinoma	LumA	NA	Neuronal	0	5475
MB-5061	Female	71.05	Breast Invasive Ductal Carcinoma	LumB	Stage_II	Glycolytic/plurimetabolic	0	1183
MB-5070	Female	47.38	Breast Invasive Ductal Carcinoma	Basal	NA	Glycolytic/plurimetabolic	0	6417
MB-5059	Female	53.69	Breast Mixed Ductal and Lobular Carcinoma	LumA	Stage_I	Mitochondrial	0	7729
MB-4266	Female	28.04	Breast Invasive Ductal Carcinoma	LumA	Stage_II	unclassified	1	1017
MB-4276	Female	55.07	Breast Invasive Ductal Carcinoma	Her2	Stage_II	unclassified	1	3966
MB-4771	Female	47.86	Breast Invasive Ductal Carcinoma	LumA	Stage_II	Mitochondrial	0	8917
MB-4739	Female	56.08	Breast Mixed Ductal and Lobular Carcinoma	LumA	Stage_I	Glycolytic/plurimetabolic	1	4850
MB-5331	Female	54.69	Breast Invasive Ductal Carcinoma	LumA	Stage_II	Neuronal	1	3724
MB-4743	Female	52.61	Breast Mixed Ductal and Lobular Carcinoma	Normal	Stage_I	unclassified	0	6905
MB-4785	Female	75.46	Breast Invasive Ductal Carcinoma	LumA	Stage_II	unclassified	1	3650
MB-4778	Female	78.62	Breast Mixed Ductal and Lobular Carcinoma	LumA	Stage_II	Glycolytic/plurimetabolic	1	6184
MB-4763	Female	44.07	Breast Invasive Ductal Carcinoma	Her2	Stage_II	Proliferative/progenitor	0	3063
MB-4779	Female	53.39	Breast Invasive Ductal Carcinoma	LumA	Stage_II	Glycolytic/plurimetabolic	0	3047
MB-4849	Female	81.52	Breast Invasive Ductal Carcinoma	LumA	Stage_II	Mitochondrial	1	1360
MB-4787	Female	68.85	Breast Invasive Ductal Carcinoma	LumA	Stage_II	Mitochondrial	1	2432
MB-4767	Female	74.86	Breast Invasive Ductal Carcinoma	LumB	Stage_II	unclassified	1	1414
MB-4784	Female	63.35	Breast Invasive Ductal Carcinoma	Normal	NA	unclassified	1	4372
MB-5043	Female	70.42	Breast Mixed Ductal and Lobular Carcinoma	LumA	Stage_III	unclassified	1	3851
MB-4992	Female	66.47	Breast Invasive Lobular Carcinoma	LumA	Stage_II	unclassified	0	4961
MB-5020	Female	62.68	Breast Mixed Ductal and Lobular Carcinoma	LumA	Stage_II	Glycolytic/plurimetabolic	1	2545
MB-5019	Female	49.88	Breast Invasive Ductal Carcinoma	Normal	Stage_I	Proliferative/progenitor	1	1134
MB-5015	Female	44.36	Breast Invasive Ductal Carcinoma	LumA	Stage_II	unclassified	1	7569
MB-5048	Female	44.12	Breast Invasive Ductal Carcinoma	LumA	Stage_I	unclassified	1	2591
MB-5035	Female	56.47	Breast Mixed Ductal and Lobular Carcinoma	LumA	Stage_II	Mitochondrial	1	6396
MB-5398	Female	71.01	Breast Invasive Ductal Carcinoma	LumA	Stage_II	Mitochondrial	0	6390
MB-5377	Female	35.14	Breast Invasive Ductal Carcinoma	LumB	Stage_II	unclassified	1	3060
MB-5291	Female	67.25	Breast Invasive Ductal Carcinoma	LumB	Stage_I	Proliferative/progenitor	0	4606
MB-5403	Female	85.94	Breast Invasive Ductal Carcinoma	LumA	Stage_II	Mitochondrial	1	2872
MB-5224	Female	90.23	Breast Invasive Ductal Carcinoma	LumA	Stage_II	unclassified	1	2982
MB-5369	Female	66.18	Breast Mixed Ductal and Lobular Carcinoma	LumA	Stage_II	unclassified	1	1179
MB-5404	Female	81.57	Breast Invasive Ductal Carcinoma	LumA	Stage_II	Glycolytic/plurimetabolic	1	2242
MB-5397	Female	61.16	Breast Invasive Ductal Carcinoma	LumA	NA	unclassified	1	5186
MB-5378	Female	57.99	Breast Invasive Ductal Carcinoma	Basal	Stage_III	Proliferative/progenitor	1	368
MB-5388	Female	69.8	Breast Mixed Ductal and Lobular Carcinoma	LumA	Stage_I	unclassified	1	4408
MB-5395	Female	71.51	Breast Invasive Ductal Carcinoma	LumA	Stage_I	unclassified	0	4955
MB-5365	Female	79.29	Breast Invasive Ductal Carcinoma	LumA	Stage_II	unclassified	1	691
MB-5389	Female	64.76	Breast Invasive Ductal Carcinoma	LumA	Stage_II	Mitochondrial	1	3743
MB-5393	Female	82.72	Breast Mixed Ductal and Lobular Carcinoma	LumB	Stage_II	unclassified	1	4620
MB-5361	Female	76.01	Breast Invasive Ductal Carcinoma	LumA	Stage_II	unclassified	1	461
MB-5392	Female	57.34	Breast Invasive Lobular Carcinoma	claudin-low	Stage_I	Glycolytic/plurimetabolic	0	7118
MB-5147	Female	54.61	Breast Invasive Lobular Carcinoma	LumA	Stage_II	Glycolytic/plurimetabolic	0	608
MB-4140	Female	71.17	Breast Invasive Ductal Carcinoma	LumA	Stage_II	unclassified	1	3435
MB-5138	Female	44.59	Breast Invasive Ductal Carcinoma	Basal	NA	Glycolytic/plurimetabolic	1	1110
MB-5123	Female	69.72	Breast Invasive Ductal Carcinoma	LumA	Stage_II	unclassified	1	2709
MB-5065	Female	68.66	Breast Mixed Ductal and Lobular Carcinoma	claudin-low	Stage_I	Glycolytic/plurimetabolic	0	5544
MB-4127	Female	54.35	Breast Invasive Ductal Carcinoma	Her2	Stage_III	unclassified	1	7745
MB-5058	Female	61.04	Breast Mixed Ductal and Lobular Carcinoma	Normal	Stage_II	Glycolytic/plurimetabolic	1	5362
MB-5050	Female	55.04	Breast Mixed Ductal and Lobular Carcinoma	LumA	Stage_I	unclassified	0	5530
MB-5027	Female	46.95	Breast Mixed Ductal and Lobular Carcinoma	LumA	Stage_II	Glycolytic/plurimetabolic	0	5696
MB-5060	Female	75.01	Breast Invasive Ductal Carcinoma	LumB	Stage_II	Glycolytic/plurimetabolic	1	4503
MB-5062	Female	75.55	Breast Invasive Ductal Carcinoma	LumB	Stage_II	Glycolytic/plurimetabolic	0	5048
MB-5383	Female	83.9	Breast Invasive Ductal Carcinoma	LumA	NA	unclassified	1	3410
MB-5101	Female	67.86	Breast Invasive Ductal Carcinoma	LumB	Stage_III	Proliferative/progenitor	1	1030
MB-5258	Female	72.77	Breast Invasive Ductal Carcinoma	Basal	Stage_II	Proliferative/progenitor	1	3032
MB-5268	Female	47.98	Breast Mixed Ductal and Lobular Carcinoma	LumA	Stage_II	unclassified	0	5584
MB-5261	Female	66.12	Breast Invasive Ductal Carcinoma	LumB	Stage_I	Glycolytic/plurimetabolic	1	3494
MB-5272	Female	40.71	Breast Invasive Ductal Carcinoma	claudin-low	Stage_I	Proliferative/progenitor	1	6058
MB-5264	Female	46.4	Breast Invasive Ductal Carcinoma	LumA	Stage_I	unclassified	0	5979
MB-5259	Female	41.28	Breast Invasive Ductal Carcinoma	Her2	Stage_II	Glycolytic/plurimetabolic	1	1385
MB-5306	Female	58.26	Breast Invasive Ductal Carcinoma	LumA	Stage_I	unclassified	0	4792
MB-5270	Female	67.1	Breast Mixed Ductal and Lobular Carcinoma	LumA	Stage_II	Mitochondrial	1	5635
MB-5411	Female	43.61	Breast Invasive Ductal Carcinoma	Her2	Stage_II	Proliferative/progenitor	1	780
MB-5490	Female	65.31	Breast Invasive Ductal Carcinoma	LumA	Stage_II	unclassified	1	1536
MB-5421	Female	68	Breast Invasive Ductal Carcinoma	Basal	Stage_I	Proliferative/progenitor	0	5837
MB-5348	Female	41.27	Breast Invasive Ductal Carcinoma	claudin-low	Stage_II	Proliferative/progenitor	0	5090
MB-5429	Female	86.04	Breast Invasive Ductal Carcinoma	LumA	Stage_I	unclassified	1	921
MB-5405	Female	64.43	Invasive Breast Carcinoma	claudin-low	Stage_II	Glycolytic/plurimetabolic	0	3528
MB-5414	Female	61.14	Breast Invasive Ductal Carcinoma	LumB	Stage_II	Proliferative/progenitor	1	4218
MB-5489	Female	53.6	Breast Invasive Ductal Carcinoma	LumA	Stage_I	Mitochondrial	0	6509
MB-5417	Female	45.8	Breast Invasive Ductal Carcinoma	Her2	Stage_III	Proliferative/progenitor	0	3212
MB-5481	Female	57.62	Breast Invasive Ductal Carcinoma	LumB	Stage_II	unclassified	1	1391
MB-5409	Female	51.62	Breast Invasive Ductal Carcinoma	Her2	Stage_II	Proliferative/progenitor	0	5944
MB-5299	Female	53.35	Breast Invasive Lobular Carcinoma	Basal	Stage_II	Proliferative/progenitor	1	501
MB-5408	Female	65.48	Breast Invasive Ductal Carcinoma	claudin-low	Stage_I	Glycolytic/plurimetabolic	0	3042
MB-5475	Female	73.55	Breast Invasive Ductal Carcinoma	LumB	Stage_II	unclassified	1	76
MB-5505	Female	74.26	Breast Mixed Ductal and Lobular Carcinoma	LumB	Stage_I	unclassified	1	4938
MB-5100	Female	32.74	Breast Invasive Ductal Carcinoma	claudin-low	Stage_II	Proliferative/progenitor	1	597
MB-5502	Female	51.62	Breast Invasive Ductal Carcinoma	LumB	Stage_II	Proliferative/progenitor	0	5692
MB-5485	Female	80.08	Breast Invasive Ductal Carcinoma	LumB	Stage_II	Proliferative/progenitor	1	954
MB-4293	Female	54.16	Breast Mixed Ductal and Lobular Carcinoma	LumA	Stage_II	unclassified	1	6575
MB-4289	Female	65.49	Breast Invasive Lobular Carcinoma	Her2	Stage_I	unclassified	1	2905
MB-5293	Female	70.86	Breast Mixed Ductal and Lobular Carcinoma	LumA	Stage_II	unclassified	1	6269
MB-5381	Female	44	Breast Invasive Ductal Carcinoma	Her2	Stage_II	Glycolytic/plurimetabolic	1	6055
MB-4834	Female	49.61	Breast Invasive Ductal Carcinoma	LumB	NA	Proliferative/progenitor	1	1085
MB-5498	Female	64.1	Breast Invasive Ductal Carcinoma	Her2	Stage_I	Glycolytic/plurimetabolic	0	6755
MB-4749	Female	70.57	Breast Mixed Ductal and Lobular Carcinoma	LumA	Stage_II	unclassified	1	1544
MB-4818	Female	75.74	Breast Mixed Ductal and Lobular Carcinoma	LumB	Stage_III	unclassified	1	2287
MB-4805	Female	45.39	Breast Invasive Ductal Carcinoma	LumA	Stage_II	unclassified	1	3894
MB-4809	Female	43.77	Breast Invasive Ductal Carcinoma	Basal	Stage_I	Proliferative/progenitor	0	8582
MB-5418	Female	64.15	Breast Invasive Ductal Carcinoma	LumB	Stage_II	unclassified	0	6215
MB-5441	Female	90.08	Breast Invasive Ductal Carcinoma	Her2	Stage_III	unclassified	1	291
MB-5424	Female	66.42	Breast Mixed Ductal and Lobular Carcinoma	LumA	Stage_I	unclassified	1	2506
MB-5296	Female	78.93	Breast Invasive Ductal Carcinoma	claudin-low	Stage_III	Glycolytic/plurimetabolic	1	414
MB-5446	Female	51.25	Breast Invasive Ductal Carcinoma	Her2	Stage_II	Glycolytic/plurimetabolic	1	4885
MB-5093	Female	69.95	Breast Invasive Ductal Carcinoma	Her2	Stage_II	Glycolytic/plurimetabolic	1	4273
MB-5350	Female	66.7	Breast Mixed Ductal and Lobular Carcinoma	claudin-low	Stage_II	Glycolytic/plurimetabolic	1	1609
MB-5230	Female	48.17	Breast Invasive Mixed Mucinous Carcinoma	LumA	Stage_I	unclassified	0	5295
MB-5206	Female	67.45	Breast Mixed Ductal and Lobular Carcinoma	LumA	Stage_I	unclassified	0	6172
MB-4687	Female	81.98	Breast Invasive Ductal Carcinoma	LumA	Stage_II	Glycolytic/plurimetabolic	1	2223
MB-5433	Female	69.37	Breast Invasive Ductal Carcinoma	LumA	Stage_II	unclassified	1	5291
MB-5442	Female	44.93	Breast Invasive Ductal Carcinoma	Basal	Stage_II	Proliferative/progenitor	0	6174
MB-5427	Female	83.68	Breast Invasive Ductal Carcinoma	Basal	Stage_II	Proliferative/progenitor	1	4672
MB-5491	Female	72.25	Breast Invasive Ductal Carcinoma	LumB	Stage_II	unclassified	1	1975
MB-5493	Female	69.84	Breast Invasive Lobular Carcinoma	LumB	NA	Proliferative/progenitor	1	1717
MB-5451	Female	43.44	Breast Mixed Ductal and Lobular Carcinoma	LumA	Stage_I	unclassified	0	5697
MB-5454	Female	55.57	Breast Invasive Ductal Carcinoma	LumB	Stage_II	Proliferative/progenitor	1	1520
MB-5360	Female	66.39	Breast Mixed Ductal and Lobular Carcinoma	LumA	Stage_III	Glycolytic/plurimetabolic	1	4834
MB-5229	Female	39.99	Breast Invasive Ductal Carcinoma	Basal	Stage_II	Glycolytic/plurimetabolic	1	1019
MB-4827	Female	78.54	Breast Invasive Ductal Carcinoma	LumA	Stage_II	unclassified	1	1371
MB-5455	Female	73.24	Breast Mixed Ductal and Lobular Carcinoma	LumA	Stage_II	Glycolytic/plurimetabolic	1	1854
MB-5370	Female	62.55	Breast Invasive Ductal Carcinoma	LumB	Stage_II	Neuronal	1	3579
MB-5290	Female	69.42	Breast Invasive Ductal Carcinoma	LumA	Stage_II	Mitochondrial	1	1108
MB-5366	Female	75.56	Breast Invasive Lobular Carcinoma	Her2	Stage_II	Proliferative/progenitor	0	7295
MB-5382	Female	69.27	Breast Invasive Ductal Carcinoma	LumA	Stage_II	unclassified	1	3487
MB-5402	Female	81.76	Breast Invasive Ductal Carcinoma	LumA	Stage_I	unclassified	1	3233
MB-5288	Female	70.1	Breast Invasive Ductal Carcinoma	LumB	Stage_II	unclassified	1	3852
MB-5384	Female	61.05	Invasive Breast Carcinoma	LumA	NA	Proliferative/progenitor	1	2135
MB-5358	Female	72.88	Breast Mixed Ductal and Lobular Carcinoma	LumA	Stage_III	unclassified	1	865
MB-4357	Female	77.12	Breast Invasive Ductal Carcinoma	LumA	NA	unclassified	1	3421
MB-4991	Female	77.13	Breast Invasive Ductal Carcinoma	LumB	Stage_II	Mitochondrial	0	3806
MB-5401	Female	75.42	Breast Mixed Ductal and Lobular Carcinoma	LumA	Stage_I	unclassified	0	2105
MB-5390	Female	37.27	Breast Invasive Lobular Carcinoma	Basal	Stage_III	Proliferative/progenitor	1	928
MB-5412	Female	51.87	Breast Invasive Ductal Carcinoma	LumA	Stage_I	Glycolytic/plurimetabolic	0	6607
MB-5193	Female	88.8	Breast Invasive Ductal Carcinoma	LumA	Stage_II	unclassified	1	1628
MB-5182	Female	78.04	Breast Mixed Ductal and Lobular Carcinoma	LumA	NA	unclassified	1	4028
MB-5157	Female	70.68	Breast Invasive Ductal Carcinoma	Normal	NA	Glycolytic/plurimetabolic	1	547
MB-5205	Female	50.24	Breast Invasive Ductal Carcinoma	Basal	Stage_II	Proliferative/progenitor	0	5559
MB-5161	Female	44.41	Breast Invasive Ductal Carcinoma	Normal	Stage_I	unclassified	0	5260
MB-5292	Female	82.06	Breast Invasive Ductal Carcinoma	LumB	NA	Proliferative/progenitor	1	1453
MB-5211	Female	68.42	Breast Invasive Ductal Carcinoma	LumB	Stage_II	Proliferative/progenitor	1	7435
MB-5218	Female	42.11	Breast Invasive Ductal Carcinoma	LumB	Stage_I	Proliferative/progenitor	0	7649
MB-5209	Female	79.17	Breast Invasive Ductal Carcinoma	Basal	Stage_II	Glycolytic/plurimetabolic	1	5253
MB-5227	Female	74.46	Breast Invasive Ductal Carcinoma	LumA	Stage_II	unclassified	1	5611
MB-5213	Female	74.98	Breast Invasive Ductal Carcinoma	Her2	Stage_III	Glycolytic/plurimetabolic	1	1302
MB-5166	Female	69.23	Breast Invasive Ductal Carcinoma	LumB	Stage_III	Proliferative/progenitor	1	2422
MB-5163	Female	69.04	Breast Invasive Ductal Carcinoma	LumA	Stage_I	Glycolytic/plurimetabolic	1	6366
MB-5188	Female	65.44	Breast Invasive Ductal Carcinoma	Basal	Stage_II	Proliferative/progenitor	1	582
MB-5143	Female	78.8	Breast Invasive Ductal Carcinoma	LumA	Stage_I	unclassified	1	3838
MB-5329	Female	64.64	Breast Invasive Lobular Carcinoma	LumA	Stage_III	unclassified	1	1372
MB-5322	Female	66.58	Breast Mixed Ductal and Lobular Carcinoma	LumA	Stage_II	unclassified	1	3069
MB-5310	Female	71.4	Breast Mixed Ductal and Lobular Carcinoma	LumA	Stage_II	Glycolytic/plurimetabolic	1	4599
MB-4000	Female	76.96	Breast Invasive Ductal Carcinoma	LumA	Stage_I	Neuronal	1	842
MB-5240	Female	56.92	Breast Mixed Ductal and Lobular Carcinoma	LumA	Stage_I	Glycolytic/plurimetabolic	1	3115
MB-5228	Female	72.56	Breast Invasive Ductal Carcinoma	LumB	Stage_II	unclassified	1	5422
MB-5117	Female	51.09	Breast Invasive Ductal Carcinoma	LumA	Stage_II	unclassified	0	6278
MB-5176	Female	53.96	Invasive Breast Carcinoma	claudin-low	Stage_I	Glycolytic/plurimetabolic	1	3379
MB-5215	Female	74.11	Breast Invasive Ductal Carcinoma	LumB	NA	unclassified	1	3561
MB-5223	Female	42.05	Breast Invasive Ductal Carcinoma	claudin-low	Stage_II	Glycolytic/plurimetabolic	1	4340
MB-5179	Female	68.6	Breast Mixed Ductal and Lobular Carcinoma	LumA	Stage_I	Neuronal	1	7398
MB-5330	Female	70.49	Breast Invasive Lobular Carcinoma	LumA	NA	Glycolytic/plurimetabolic	1	3436
MB-5144	Female	57.14	Breast Invasive Ductal Carcinoma	LumB	Stage_I	Proliferative/progenitor	0	6391
MB-5196	Female	52.98	Breast Invasive Ductal Carcinoma	LumA	Stage_I	unclassified	1	2821
MB-5200	Female	70.23	Breast Invasive Ductal Carcinoma	LumB	Stage_I	Proliferative/progenitor	1	1569
MB-5583	Female	50.75	Breast Invasive Ductal Carcinoma	LumA	Stage_I	Glycolytic/plurimetabolic	0	3341
MB-5601	Female	61.73	Breast Invasive Ductal Carcinoma	LumA	NA	Mitochondrial	1	6444
MB-5632	Female	78.55	Breast Invasive Ductal Carcinoma	LumB	Stage_II	Proliferative/progenitor	1	1145
MB-5616	Female	41.53	Breast Invasive Ductal Carcinoma	claudin-low	Stage_II	Proliferative/progenitor	0	5419
MB-5604	Female	66.88	Breast Invasive Ductal Carcinoma	LumB	Stage_II	Proliferative/progenitor	0	4369
MB-5589	Female	70.86	Breast Invasive Ductal Carcinoma	LumA	NA	unclassified	0	5554
MB-5582	Female	46.43	Breast Invasive Ductal Carcinoma	LumA	Stage_I	unclassified	0	6670
MB-5571	Female	78.84	Breast Invasive Ductal Carcinoma	LumA	Stage_II	Mitochondrial	1	4616
MB-5596	Female	54.27	Breast Invasive Lobular Carcinoma	LumA	NA	unclassified	1	5038
MB-5590	Female	64.93	Breast Invasive Ductal Carcinoma	LumB	Stage_II	Mitochondrial	0	535
MB-5599	Female	62.88	Breast Invasive Ductal Carcinoma	LumA	NA	unclassified	0	6746
MB-5629	Female	71.36	Breast Invasive Ductal Carcinoma	LumA	NA	Proliferative/progenitor	1	3114
MB-5579	Female	68.82	Breast Mixed Ductal and Lobular Carcinoma	LumA	Stage_II	Glycolytic/plurimetabolic	1	2718
MB-5623	Female	44.99	Breast Invasive Ductal Carcinoma	LumB	Stage_I	Proliferative/progenitor	1	4134
MB-5654	Female	82.94	Breast Invasive Ductal Carcinoma	LumB	NA	unclassified	1	5191
MB-5617	Female	81.63	Breast Invasive Ductal Carcinoma	LumA	Stage_II	unclassified	1	3846
MB-5638	Female	65.14	Breast Invasive Ductal Carcinoma	LumA	Stage_I	Mitochondrial	1	5871
MB-5635	Female	57.2	Breast Invasive Ductal Carcinoma	LumA	Stage_I	Neuronal	1	632
MB-5642	Female	68.13	Breast Invasive Ductal Carcinoma	LumA	Stage_III	Mitochondrial	1	4704
MB-5647	Female	65.43	Breast Invasive Ductal Carcinoma	LumA	Stage_II	Neuronal	1	924
MB-4018	Female	71.32	Breast Mixed Ductal and Lobular Carcinoma	LumA	NA	Mitochondrial	1	3170
MB-5584	Female	69.55	Breast Invasive Ductal Carcinoma	Her2	Stage_I	Proliferative/progenitor	1	2733
MB-5626	Female	73.75	Breast Invasive Ductal Carcinoma	LumA	Stage_II	Mitochondrial	0	2489
MB-5602	Female	39.7	Breast Invasive Ductal Carcinoma	Basal	NA	Glycolytic/plurimetabolic	0	6733
MB-5653	Female	60.72	Breast Invasive Ductal Carcinoma	LumB	Stage_II	Glycolytic/plurimetabolic	0	5838
MB-5576	Female	67.79	Breast Mixed Ductal and Lobular Carcinoma	LumB	Stage_I	Proliferative/progenitor	0	5820
MB-5575	Female	52.63	Breast Invasive Ductal Carcinoma	LumB	Stage_I	Proliferative/progenitor	1	3530
MB-5646	Female	58.4	Breast Mixed Ductal and Lobular Carcinoma	LumB	Stage_II	Mitochondrial	1	5013
MB-5634	Female	55.53	Breast Invasive Ductal Carcinoma	Basal	Stage_II	Glycolytic/plurimetabolic	1	1887
MB-5591	Female	46.28	Breast Invasive Ductal Carcinoma	LumA	NA	Glycolytic/plurimetabolic	1	4661
MB-5567	Female	74.95	Breast Mixed Ductal and Lobular Carcinoma	LumA	Stage_I	unclassified	1	5357
MB-5651	Female	51.98	Breast Mixed Ductal and Lobular Carcinoma	claudin-low	Stage_II	Glycolytic/plurimetabolic	1	630
MB-5603	Female	70.79	Breast Invasive Ductal Carcinoma	LumA	NA	Glycolytic/plurimetabolic	1	5149
MB-5622	Female	62.89	Breast Invasive Ductal Carcinoma	LumB	Stage_II	Mitochondrial	0	5488
MB-5597	Female	75.38	Breast Invasive Ductal Carcinoma	LumA	Stage_II	unclassified	1	982
MB-5613	Female	80.21	Breast Invasive Ductal Carcinoma	LumB	Stage_III	Proliferative/progenitor	1	6371
MB-5580	Female	75.28	Breast Invasive Ductal Carcinoma	LumA	Stage_II	Mitochondrial	1	2149
MB-5645	Female	71.31	Breast Invasive Ductal Carcinoma	LumA	Stage_I	unclassified	1	667
MB-5548	Female	62.43	Breast Invasive Ductal Carcinoma	claudin-low	NA	Proliferative/progenitor	0	760
MB-5526	Female	45.42	Breast Invasive Ductal Carcinoma	Basal	Stage_I	Proliferative/progenitor	0	4532
MB-5531	Female	66.56	Breast Invasive Ductal Carcinoma	claudin-low	Stage_I	Glycolytic/plurimetabolic	0	5519
MB-5468	Female	48.1	Breast Invasive Ductal Carcinoma	Basal	Stage_II	Proliferative/progenitor	0	2981
MB-5474	Female	46.26	Breast Invasive Ductal Carcinoma	claudin-low	Stage_II	Glycolytic/plurimetabolic	0	6801
MB-5514	Female	63.45	Breast Invasive Ductal Carcinoma	LumA	Stage_II	Neuronal	0	5487
MB-5510	Female	75.73	Breast Mixed Ductal and Lobular Carcinoma	LumA	NA	unclassified	1	3093
MB-5473	Female	72.61	Breast Invasive Ductal Carcinoma	LumA	Stage_II	unclassified	1	3777
MB-5484	Female	47.3	Breast Invasive Lobular Carcinoma	LumA	Stage_I	unclassified	0	7155
MB-5432	Female	61	Breast Invasive Ductal Carcinoma	LumA	Stage_II	unclassified	1	2955
MB-5525	Female	63.2	Breast Invasive Mixed Mucinous Carcinoma	LumB	Stage_II	Proliferative/progenitor	0	60
MB-5562	Female	73.93	Breast Invasive Ductal Carcinoma	LumB	Stage_I	unclassified	1	3089
MB-5497	Female	69.56	Breast Invasive Ductal Carcinoma	LumB	Stage_I	Proliferative/progenitor	0	7125
MB-5551	Female	67.24	Breast Invasive Ductal Carcinoma	Basal	Stage_II	Proliferative/progenitor	0	5467
MB-5300	Female	55.53	Breast Invasive Ductal Carcinoma	LumA	Stage_I	unclassified	0	5705
MB-5560	Female	44.05	Breast Invasive Ductal Carcinoma	Basal	Stage_I	Proliferative/progenitor	0	5598
MB-5550	Female	84.3	Breast Invasive Ductal Carcinoma	LumA	Stage_II	Mitochondrial	1	5139
MB-5520	Female	38.49	Breast Mixed Ductal and Lobular Carcinoma	LumA	Stage_II	Proliferative/progenitor	1	489
MB-5529	Female	40.21	Breast Invasive Ductal Carcinoma	Basal	Stage_II	Proliferative/progenitor	1	444
MB-5554	Female	57.75	Breast Invasive Lobular Carcinoma	LumA	Stage_II	Proliferative/progenitor	0	6895
MB-4421	Female	69.01	Breast Invasive Ductal Carcinoma	LumA	Stage_I	unclassified	1	7943
MB-4408	Female	71.66	Breast Invasive Ductal Carcinoma	Basal	NA	unclassified	1	6197
MB-4146	Female	43.06	Breast Invasive Ductal Carcinoma	Basal	Stage_II	unclassified	1	469
MB-5534	Female	80.09	Breast Invasive Ductal Carcinoma	claudin-low	Stage_III	Glycolytic/plurimetabolic	1	2373
MB-5521	Female	69.27	Breast Invasive Ductal Carcinoma	LumB	Stage_II	Glycolytic/plurimetabolic	0	3744
MB-5482	Female	40.75	Breast Invasive Ductal Carcinoma	Basal	Stage_II	Proliferative/progenitor	1	530
MB-5483	Female	44.5	Breast Invasive Ductal Carcinoma	Her2	Stage_II	unclassified	1	1273
MB-5532	Female	69.66	Breast Invasive Ductal Carcinoma	LumA	Stage_II	unclassified	1	2396
MB-5556	Female	53.56	Breast Invasive Ductal Carcinoma	LumB	Stage_I	unclassified	0	6762
MB-5518	Female	72.39	Breast Invasive Ductal Carcinoma	LumB	Stage_II	Proliferative/progenitor	1	926
MB-5486	Female	75.65	Breast Invasive Ductal Carcinoma	LumB	Stage_II	unclassified	1	3699
MB-5511	Female	54.18	Breast Invasive Ductal Carcinoma	Her2	Stage_I	Mitochondrial	0	4769
MB-5422	Female	47.14	Breast Invasive Ductal Carcinoma	LumA	Stage_II	unclassified	1	1382
MB-5535	Female	49.87	Breast Invasive Ductal Carcinoma	Her2	Stage_II	Glycolytic/plurimetabolic	1	3604
MB-5477	Female	59.02	Breast	LumB	Stage_II	Proliferative/progenitor	0	3314
MB-5472	Female	74.78	Breast Invasive Ductal Carcinoma	LumA	NA	unclassified	1	587
MB-5540	Female	76.53	Breast Mixed Ductal and Lobular Carcinoma	LumB	NA	Proliferative/progenitor	1	1453
MB-5184	Female	79.76	Breast Invasive Lobular Carcinoma	LumA	Stage_I	Glycolytic/plurimetabolic	1	2680
MB-5294	Female	31.71	Breast Invasive Ductal Carcinoma	Basal	Stage_III	Proliferative/progenitor	0	5878
MB-5565	Female	64.27	Breast Invasive Ductal Carcinoma	claudin-low	Stage_II	Proliferative/progenitor	1	5823
MB-5040	Female	72.73	Breast Invasive Ductal Carcinoma	LumB	Stage_II	Proliferative/progenitor	1	2375
MB-4801	Female	65.83	Breast Invasive Ductal Carcinoma	LumA	Stage_II	Mitochondrial	1	3911
MB-5499	Female	65.5	Breast Invasive Ductal Carcinoma	LumA	Stage_I	unclassified	0	3712
MB-5459	Female	64.07	Breast Invasive Ductal Carcinoma	LumB	Stage_II	Proliferative/progenitor	1	2724
MB-5243	Female	62.79	Breast Invasive Ductal Carcinoma	LumB	NA	Proliferative/progenitor	1	1153
MB-4120	Female	56.19	Breast Invasive Ductal Carcinoma	LumA	NA	unclassified	1	6513
MB-4966	Female	55.83	Breast Mixed Ductal and Lobular Carcinoma	LumB	Stage_II	Glycolytic/plurimetabolic	1	1479
MB-5457	Female	52.57	Breast Invasive Ductal Carcinoma	LumA	Stage_I	unclassified	1	4937
MB-4011	Female	72.36	Breast Invasive Ductal Carcinoma	LumA	NA	unclassified	0	5795
MB-5478	Female	72.23	Breast Mixed Ductal and Lobular Carcinoma	LumA	Stage_III	unclassified	1	1029
MB-4822	Female	76.88	Breast Mixed Ductal and Lobular Carcinoma	LumA	Stage_I	unclassified	1	2749
MB-4017	Female	76.17	Breast Mixed Ductal and Lobular Carcinoma	LumB	Stage_II	Proliferative/progenitor	1	4179
MB-5018	Female	72.12	Breast Invasive Ductal Carcinoma	LumA	Stage_II	Proliferative/progenitor	1	3258
MB-4791	Female	83.49	Breast Invasive Ductal Carcinoma	LumB	Stage_I	Proliferative/progenitor	1	5215
MB-5118	Female	72.14	Breast Invasive Ductal Carcinoma	LumA	Stage_I	unclassified	0	6352
MB-4806	Female	49.77	Breast Invasive Ductal Carcinoma	LumA	Stage_II	unclassified	1	6053
MB-4970	Female	77.45	Breast Invasive Ductal Carcinoma	LumB	NA	Proliferative/progenitor	1	2664
MB-2964	Female	69.48	Breast Invasive Ductal Carcinoma	Her2	Stage_III	unclassified	1	288
MB-2963	Female	53.99	Breast Mixed Ductal and Lobular Carcinoma	claudin-low	Stage_III	Glycolytic/plurimetabolic	1	6835
MB-2957	Female	31.02	Breast Invasive Ductal Carcinoma	claudin-low	Stage_II	Glycolytic/plurimetabolic	0	7864
MB-2954	Female	69.79	Breast Invasive Ductal Carcinoma	LumB	Stage_II	unclassified	1	165
MB-2916	Female	48.93	Breast Invasive Ductal Carcinoma	LumA	Stage_I	unclassified	0	8008
MB-2725	Female	44.88	Breast Invasive Ductal Carcinoma	LumA	Stage_II	unclassified	0	7108
MB-2711	Female	48.07	Breast Invasive Ductal Carcinoma	LumA	Stage_I	Neuronal	0	6044
MB-2730	Female	61.99	Breast Invasive Ductal Carcinoma	LumB	Stage_III	Mitochondrial	0	4012
MB-2669	Female	62.56	Breast Invasive Ductal Carcinoma	LumA	Stage_I	unclassified	1	2211
MB-2705	Female	61.78	Breast Invasive Ductal Carcinoma	LumB	Stage_I	unclassified	0	4912
MB-2728	Female	28.62	Breast Invasive Ductal Carcinoma	LumB	Stage_III	Proliferative/progenitor	1	1542
MB-2708	Female	66.36	Breast Mixed Ductal and Lobular Carcinoma	LumB	Stage_I	unclassified	1	3997
MB-2735	Female	49.94	Breast Invasive Ductal Carcinoma	LumB	Stage_II	Proliferative/progenitor	0	8235
MB-3035	Female	54.64	Breast Invasive Ductal Carcinoma	LumA	Stage_I	unclassified	0	7822
MB-3064	Female	46.7	Breast Mixed Ductal and Lobular Carcinoma	LumA	Stage_I	unclassified	1	4955
MB-3060	Female	65.69	Breast Invasive Ductal Carcinoma	LumB	Stage_II	Proliferative/progenitor	1	1338
MB-3049	Female	57.17	Breast Invasive Lobular Carcinoma	LumA	Stage_I	Mitochondrial	0	7799
MB-3037	Female	53.19	Breast Mixed Ductal and Lobular Carcinoma	LumA	Stage_I	unclassified	0	2965
MB-3063	Female	43.51	Breast Invasive Ductal Carcinoma	Basal	Stage_III	Proliferative/progenitor	1	857
MB-3083	Female	68.5	Breast Invasive Ductal Carcinoma	LumB	Stage_II	Proliferative/progenitor	1	2433
MB-3046	Female	67.2	Breast Invasive Ductal Carcinoma	Basal	Stage_I	unclassified	1	2215
MB-3067	Female	60.29	Breast Invasive Ductal Carcinoma	claudin-low	Stage_II	Glycolytic/plurimetabolic	0	7786
MB-3351	Female	39.4	Breast Invasive Ductal Carcinoma	LumA	Stage_I	Glycolytic/plurimetabolic	0	7256
MB-3367	Female	65.62	Breast Invasive Ductal Carcinoma	claudin-low	Stage_I	Glycolytic/plurimetabolic	0	5383
MB-3361	Female	57.31	Breast Invasive Ductal Carcinoma	LumB	Stage_I	Proliferative/progenitor	1	2046
MB-3412	Female	55.28	Breast Invasive Ductal Carcinoma	LumA	Stage_III	Glycolytic/plurimetabolic	0	6864
MB-3371	Female	66.15	Breast Invasive Ductal Carcinoma	LumB	Stage_I	Mitochondrial	0	7238
MB-3429	Female	49.08	Breast Invasive Lobular Carcinoma	Normal	Stage_II	unclassified	0	7305
MB-3360	Female	48.48	Breast Invasive Ductal Carcinoma	LumB	Stage_I	Proliferative/progenitor	1	803
MB-3403	Female	50.92	Breast Invasive Ductal Carcinoma	LumA	Stage_II	Glycolytic/plurimetabolic	0	4150
MB-3350	Female	62.62	Breast Mixed Ductal and Lobular Carcinoma	LumB	Stage_I	unclassified	1	6834
MB-3355	Female	48.53	Breast Invasive Ductal Carcinoma	Her2	Stage_III	Proliferative/progenitor	0	3270
MB-3329	Female	56.03	Breast Invasive Ductal Carcinoma	Her2	Stage_I	unclassified	1	1139
MB-3467	Female	21.93	Breast Mixed Ductal and Lobular Carcinoma	Her2	Stage_III	Glycolytic/plurimetabolic	1	1164
MB-3341	Female	62.96	Breast Invasive Ductal Carcinoma	LumA	Stage_I	unclassified	1	4463
MB-3298	Female	48.75	Breast Invasive Ductal Carcinoma	LumA	Stage_I	unclassified	0	7277
MB-3357	Female	47.75	Breast Mixed Ductal and Lobular Carcinoma	LumB	Stage_I	Proliferative/progenitor	1	1141
MB-3388	Female	59.3	Breast Invasive Ductal Carcinoma	LumB	Stage_II	Proliferative/progenitor	1	6858
MB-3365	Female	51.18	Breast Invasive Ductal Carcinoma	LumA	Stage_II	Neuronal	0	7248
MB-2749	Female	60.13	Breast Invasive Ductal Carcinoma	LumA	Stage_I	unclassified	1	2933
MB-2754	Female	66.11	Breast Invasive Lobular Carcinoma	Normal	Stage_I	unclassified	1	6106
MB-2752	Female	51.36	Breast Mixed Ductal and Lobular Carcinoma	LumA	Stage_I	unclassified	1	2458
MB-2745	Female	46.85	Breast Mixed Ductal and Lobular Carcinoma	LumA	Stage_II	unclassified	1	5069
MB-2747	Female	68.23	Breast Invasive Ductal Carcinoma	LumA	Stage_I	Mitochondrial	1	7030
MB-2760	Female	63.1	Breast Invasive Ductal Carcinoma	LumB	Stage_II	Glycolytic/plurimetabolic	1	3541
MB-2742	Female	48.25	Breast Invasive Ductal Carcinoma	Her2	Stage_II	Glycolytic/plurimetabolic	1	747
MB-2750	Female	47.48	Breast Mixed Ductal and Lobular Carcinoma	LumA	Stage_I	unclassified	1	4363
MB-2753	Female	30.95	Breast Invasive Ductal Carcinoma	Basal	Stage_II	Proliferative/progenitor	0	8232
MB-2966	Female	50.3	Breast Invasive Ductal Carcinoma	LumA	Stage_II	Mitochondrial	0	7950
MB-2953	Female	43.08	Breast Invasive Ductal Carcinoma	LumB	Stage_I	Proliferative/progenitor	1	904
MB-2969	Female	66.86	Breast Invasive Ductal Carcinoma	LumA	Stage_I	Mitochondrial	1	5187
MB-3014	Female	39.7	Breast Invasive Ductal Carcinoma	Basal	Stage_II	Proliferative/progenitor	0	7879
MB-2947	Female	36.47	Breast Invasive Ductal Carcinoma	LumA	Stage_I	unclassified	0	3360
MB-2951	Female	39.07	Breast Invasive Ductal Carcinoma	LumA	Stage_I	Mitochondrial	0	7901
MB-2960	Female	69.67	Breast Invasive Ductal Carcinoma	LumA	Stage_I	Mitochondrial	1	6666
MB-2970	Female	46.49	Breast Mixed Ductal and Lobular Carcinoma	LumA	Stage_II	unclassified	1	7586
MB-2971	Female	69.6	Breast Invasive Ductal Carcinoma	LumA	Stage_II	unclassified	0	7927
MB-2933	Female	44.08	Breast Invasive Ductal Carcinoma	LumA	Stage_I	unclassified	1	4858
MB-3479	Female	60.3	Breast Invasive Ductal Carcinoma	claudin-low	Stage_II	Glycolytic/plurimetabolic	0	6950
MB-3490	Female	45.74	Breast Invasive Ductal Carcinoma	LumB	Stage_I	Proliferative/progenitor	1	3072
MB-3487	Female	43.58	Breast Invasive Ductal Carcinoma	LumB	Stage_I	Neuronal	0	7114
MB-3459	Female	57.66	Breast Invasive Ductal Carcinoma	claudin-low	Stage_I	Glycolytic/plurimetabolic	0	7242
MB-3476	Female	68.59	Breast Invasive Ductal Carcinoma	claudin-low	Stage_I	Proliferative/progenitor	1	4772
MB-3492	Female	62.09	Breast Invasive Ductal Carcinoma	LumB	Stage_II	unclassified	1	3544
MB-3452	Female	64.04	Breast Invasive Ductal Carcinoma	Normal	Stage_I	Glycolytic/plurimetabolic	1	3596
MB-3303	Female	63.96	Breast	LumB	Stage_II	Glycolytic/plurimetabolic	0	7317
MB-3328	Female	69.65	Breast Invasive Ductal Carcinoma	LumA	Stage_II	unclassified	1	5734
MB-3300	Female	64.99	Breast Invasive Ductal Carcinoma	LumB	Stage_I	Mitochondrial	0	7410
MB-3277	Female	29.92	Breast Invasive Ductal Carcinoma	Basal	Stage_II	Proliferative/progenitor	1	988
MB-3254	Female	50.21	Breast Invasive Ductal Carcinoma	LumA	Stage_I	unclassified	0	3717
MB-3275	Female	45	Breast Invasive Ductal Carcinoma	LumB	Stage_I	Proliferative/progenitor	1	1246
MB-3272	Female	63.53	Breast Invasive Ductal Carcinoma	LumB	Stage_III	unclassified	1	680
MB-3271	Female	59.43	Breast Invasive Ductal Carcinoma	claudin-low	Stage_I	Proliferative/progenitor	1	1964
MB-3292	Female	60.04	Breast Invasive Ductal Carcinoma	claudin-low	Stage_I	Glycolytic/plurimetabolic	0	6533
MB-3840	Female	53.89	Breast Invasive Ductal Carcinoma	LumB	Stage_I	Mitochondrial	0	8617
MB-2536	Female	54.11	Breast Mixed Ductal and Lobular Carcinoma	LumA	Stage_I	unclassified	1	1437
MB-2564	Female	52.98	Breast Invasive Ductal Carcinoma	LumA	Stage_I	unclassified	0	8563
MB-2513	Female	57.96	Breast Invasive Ductal Carcinoma	LumA	Stage_I	unclassified	1	1791
MB-2617	Female	63.3	Breast Invasive Ductal Carcinoma	LumB	Stage_I	unclassified	1	2673
MB-2614	Female	43.72	Breast Mixed Ductal and Lobular Carcinoma	LumA	Stage_III	Mitochondrial	1	1948
MB-2632	Female	36.52	Breast Invasive Ductal Carcinoma	Her2	Stage_II	Proliferative/progenitor	1	573
MB-2556	Female	62.59	Breast Invasive Lobular Carcinoma	claudin-low	Stage_II	unclassified	1	6627
MB-2624	Female	53.53	Breast Invasive Ductal Carcinoma	LumA	Stage_II	Mitochondrial	0	3856
MB-2867	Female	47.1	Breast Invasive Ductal Carcinoma	LumA	Stage_II	Mitochondrial	0	8080
MB-2922	Female	45.74	Breast Invasive Ductal Carcinoma	Her2	Stage_III	Proliferative/progenitor	1	432
MB-2917	Female	33.9	Breast Invasive Ductal Carcinoma	Basal	Stage_II	Proliferative/progenitor	1	958
MB-2858	Female	63.94	Breast Mixed Ductal and Lobular Carcinoma	LumB	Stage_I	Mitochondrial	1	4247
MB-2854	Female	61.53	Breast Invasive Lobular Carcinoma	LumA	Stage_I	unclassified	0	8113
MB-2853	Female	36.25	Breast Invasive Mixed Mucinous Carcinoma	LumB	Stage_I	unclassified	0	8089
MB-3235	Female	50.66	Breast Invasive Ductal Carcinoma	LumB	Stage_I	Proliferative/progenitor	0	7084
MB-3165	Female	59.78	Breast Invasive Ductal Carcinoma	Basal	Stage_II	Proliferative/progenitor	0	6637
MB-3171	Female	54.95	Breast Invasive Ductal Carcinoma	LumA	Stage_I	Mitochondrial	1	6590
MB-3167	Female	66.76	Breast Invasive Ductal Carcinoma	LumA	Stage_I	unclassified	0	4108
MB-3222	Female	63.03	Breast Mixed Ductal and Lobular Carcinoma	LumA	Stage_I	unclassified	1	718
MB-3706	Female	55.71	Breast Invasive Ductal Carcinoma	Basal	Stage_I	Glycolytic/plurimetabolic	1	1164
MB-3497	Female	53.5	Breast Invasive Ductal Carcinoma	Her2	Stage_III	Mitochondrial	1	465
MB-3488	Female	41.1	Breast Invasive Ductal Carcinoma	Her2	Stage_II	Mitochondrial	1	824
MB-3711	Female	41.52	Breast Invasive Ductal Carcinoma	LumA	Stage_I	Mitochondrial	0	6663
MB-3548	Female	66.85	Breast Invasive Ductal Carcinoma	LumA	Stage_II	unclassified	1	7036
MB-3506	Female	39.28	Breast	LumB	Stage_II	Proliferative/progenitor	0	7225
MB-3525	Female	65.56	Breast Invasive Ductal Carcinoma	LumB	Stage_III	Mitochondrial	0	7101
MB-3606	Female	68.61	Breast Invasive Ductal Carcinoma	Her2	Stage_I	Glycolytic/plurimetabolic	0	3319
MB-3453	Female	51.36	Breast Invasive Ductal Carcinoma	Basal	Stage_II	unclassified	1	985
MB-3545	Female	49.84	Breast Invasive Ductal Carcinoma	LumA	Stage_I	unclassified	1	6982
MB-3470	Female	56.4	Breast Invasive Ductal Carcinoma	Her2	Stage_II	unclassified	1	1876
MB-2765	Female	65.79	Breast Invasive Ductal Carcinoma	claudin-low	Stage_I	Glycolytic/plurimetabolic	1	6836
MB-2763	Female	70.32	Breast Invasive Mixed Mucinous Carcinoma	LumB	Stage_I	unclassified	0	8268
MB-2767	Female	53.11	Breast Invasive Ductal Carcinoma	LumB	Stage_II	Proliferative/progenitor	0	8140
MB-2790	Female	47.03	Breast Mixed Ductal and Lobular Carcinoma	LumA	Stage_I	unclassified	0	3508
MB-2769	Female	59.9	Breast Invasive Lobular Carcinoma	LumB	Stage_I	unclassified	0	4800
MB-2842	Female	58.48	Breast Invasive Ductal Carcinoma	Basal	Stage_II	Proliferative/progenitor	1	592
MB-2772	Female	54.4	Breast Mixed Ductal and Lobular Carcinoma	LumB	Stage_I	Proliferative/progenitor	1	4522
MB-2779	Female	36.8	Breast Invasive Ductal Carcinoma	LumA	Stage_I	unclassified	0	8257
MB-2774	Female	66.06	Breast Invasive Ductal Carcinoma	LumB	Stage_III	unclassified	1	3950
MB-2983	Female	56.26	Breast Invasive Ductal Carcinoma	LumB	Stage_II	Proliferative/progenitor	1	5425
MB-3005	Female	45.75	Breast Invasive Ductal Carcinoma	LumA	Stage_I	unclassified	0	7592
MB-2977	Female	40.02	Breast Invasive Ductal Carcinoma	LumA	Stage_I	unclassified	1	3318
MB-2996	Female	58.1	Breast Invasive Ductal Carcinoma	LumA	Stage_I	Mitochondrial	0	5737
MB-2999	Female	61.42	Breast Invasive Ductal Carcinoma	LumA	Stage_I	unclassified	0	7860
MB-2994	Female	46.7	Breast Invasive Ductal Carcinoma	LumA	Stage_II	unclassified	0	7635
MB-3025	Female	37.89	Breast Invasive Ductal Carcinoma	Her2	Stage_II	unclassified	0	7680
MB-2984	Female	64.04	Breast Invasive Ductal Carcinoma	LumB	Stage_I	unclassified	0	7836
MB-3002	Female	62.32	Breast Invasive Lobular Carcinoma	LumA	Stage_II	Proliferative/progenitor	1	4217
MB-2845	Female	55.8	Breast Invasive Lobular Carcinoma	claudin-low	Stage_I	Glycolytic/plurimetabolic	0	7943
MB-2912	Female	59.6	Breast Invasive Ductal Carcinoma	Basal	Stage_III	Proliferative/progenitor	0	8022
MB-2844	Female	60.76	Breast Invasive Ductal Carcinoma	LumB	Stage_I	Mitochondrial	0	4402
MB-2847	Female	65.04	Breast Invasive Ductal Carcinoma	Her2	Stage_III	Proliferative/progenitor	1	1186
MB-2849	Female	60.65	Breast Invasive Ductal Carcinoma	Basal	Stage_I	unclassified	1	1296
MB-2851	Female	58.69	Breast Mixed Ductal and Lobular Carcinoma	LumA	Stage_I	Glycolytic/plurimetabolic	1	4770
MB-2848	Female	60.11	Breast Invasive Ductal Carcinoma	LumA	Stage_II	Glycolytic/plurimetabolic	1	6832
MB-2863	Female	59.58	Breast Invasive Mixed Mucinous Carcinoma	LumA	Stage_II	unclassified	0	7750
MB-2840	Female	60.48	Breast Invasive Lobular Carcinoma	LumA	Stage_I	unclassified	0	8070
MB-2843	Female	61.08	Breast Invasive Ductal Carcinoma	LumA	Stage_I	Mitochondrial	1	6946
MB-3013	Female	50.37	Breast Invasive Ductal Carcinoma	claudin-low	Stage_II	Mitochondrial	0	7151
MB-3058	Female	47.74	Breast Invasive Ductal Carcinoma	Basal	Stage_II	Glycolytic/plurimetabolic	0	7628
MB-3016	Female	56.83	Breast Invasive Ductal Carcinoma	LumB	Stage_I	Proliferative/progenitor	0	7766
MB-3057	Female	55.3	Breast Invasive Ductal Carcinoma	Basal	Stage_II	Proliferative/progenitor	1	961
MB-3008	Female	51.94	Breast Mixed Ductal and Lobular Carcinoma	LumA	Stage_I	Mitochondrial	0	4488
MB-3021	Female	63.08	Breast Invasive Lobular Carcinoma	LumA	Stage_I	unclassified	1	6527
MB-3032	Female	50.01	Breast Invasive Ductal Carcinoma	LumA	Stage_I	unclassified	0	7504
MB-3007	Female	48.48	Breast Invasive Ductal Carcinoma	LumB	Stage_I	unclassified	1	3447
MB-3033	Female	69.07	Breast Invasive Ductal Carcinoma	LumA	Stage_I	unclassified	1	2112
MB-3026	Female	49.92	Breast Invasive Ductal Carcinoma	LumA	Stage_II	Neuronal	0	7836
MB-3006	Female	60.09	Breast Invasive Ductal Carcinoma	claudin-low	Stage_III	Glycolytic/plurimetabolic	1	471
MB-3439	Female	43.67	Breast Mixed Ductal and Lobular Carcinoma	LumA	Stage_II	Glycolytic/plurimetabolic	0	5662
MB-3437	Female	70.52	Breast Invasive Ductal Carcinoma	LumB	Stage_I	Neuronal	0	3263
MB-3395	Female	52.45	Breast Invasive Ductal Carcinoma	claudin-low	Stage_I	Proliferative/progenitor	0	7313
MB-3386	Female	40.06	Breast Invasive Ductal Carcinoma	Her2	Stage_II	Proliferative/progenitor	1	1669
MB-3382	Female	61.26	Breast Invasive Ductal Carcinoma	LumB	Stage_I	Proliferative/progenitor	0	4087
MB-3379	Female	60.99	Breast Invasive Lobular Carcinoma	LumA	Stage_I	Glycolytic/plurimetabolic	1	3415
MB-3430	Female	68.86	Breast Invasive Ductal Carcinoma	LumA	Stage_II	Proliferative/progenitor	1	6593
MB-3389	Female	63.34	Breast Invasive Lobular Carcinoma	LumB	Stage_I	Proliferative/progenitor	0	7221
MB-3378	Female	65.5	Breast Invasive Lobular Carcinoma	LumA	Stage_I	unclassified	1	2626
MB-3110	Female	61.07	Breast Invasive Lobular Carcinoma	LumA	Stage_II	Glycolytic/plurimetabolic	0	3022
MB-3079	Female	50.54	Breast Mixed Ductal and Lobular Carcinoma	LumA	Stage_I	unclassified	0	4488
MB-3103	Female	58.55	Breast Invasive Ductal Carcinoma	LumB	Stage_I	Glycolytic/plurimetabolic	1	862
MB-3102	Female	60.34	Breast Invasive Ductal Carcinoma	LumA	Stage_II	unclassified	0	7750
MB-3085	Female	43.68	Breast Invasive Lobular Carcinoma	Normal	Stage_I	unclassified	1	6329
MB-3122	Female	62.39	Breast Invasive Ductal Carcinoma	Her2	Stage_I	Proliferative/progenitor	0	7733
MB-3104	Female	28.96	Breast Invasive Ductal Carcinoma	LumA	Stage_I	unclassified	1	2261
MB-3123	Female	50.26	Breast Invasive Ductal Carcinoma	Basal	Stage_III	Proliferative/progenitor	0	5023
MB-3121	Female	63.06	Breast Invasive Ductal Carcinoma	LumA	Stage_I	unclassified	1	3940
MB-2835	Female	59.84	Breast Invasive Ductal Carcinoma	LumA	Stage_I	Mitochondrial	1	1651
MB-2838	Female	67.12	Breast Invasive Ductal Carcinoma	LumA	Stage_I	Mitochondrial	0	8109
MB-2801	Female	70.35	Breast Invasive Ductal Carcinoma	LumA	Stage_II	Mitochondrial	0	8138
MB-2834	Female	56.85	Breast Invasive Ductal Carcinoma	Her2	Stage_I	Glycolytic/plurimetabolic	1	4615
MB-2796	Female	57.94	Breast Mixed Ductal and Lobular Carcinoma	claudin-low	Stage_II	unclassified	1	2631
MB-2857	Female	45.3	Breast Invasive Ductal Carcinoma	claudin-low	Stage_II	Glycolytic/plurimetabolic	0	7520
MB-2819	Female	61.95	Breast Mixed Ductal and Lobular Carcinoma	LumA	Stage_I	Mitochondrial	0	8117
MB-2781	Female	64.32	Breast Invasive Ductal Carcinoma	LumB	Stage_II	unclassified	1	1213
MB-2793	Female	67.62	Breast Invasive Ductal Carcinoma	LumB	Stage_I	Mitochondrial	0	8017
MB-2827	Female	36.5	Breast Invasive Ductal Carcinoma	Basal	Stage_II	Proliferative/progenitor	0	7070
MB-2814	Female	65.25	Breast Invasive Ductal Carcinoma	LumB	Stage_I	unclassified	1	6931
MB-2791	Female	40.79	Breast Invasive Ductal Carcinoma	LumA	Stage_I	Mitochondrial	0	8158
MB-2803	Female	63.01	Breast Invasive Ductal Carcinoma	LumB	Stage_I	Mitochondrial	1	2576
MB-2797	Female	50.07	Breast Mixed Ductal and Lobular Carcinoma	LumA	Stage_I	unclassified	0	7589
MB-2795	Female	42.07	Breast Invasive Ductal Carcinoma	claudin-low	Stage_I	Mitochondrial	0	8163
MB-2786	Female	62.36	Breast Invasive Ductal Carcinoma	LumA	Stage_II	unclassified	1	2048
MB-3850	Female	65.89	Breast Mixed Ductal and Lobular Carcinoma	LumA	Stage_I	Glycolytic/plurimetabolic	0	2169
MB-3556	Female	51.76	Breast Invasive Ductal Carcinoma	Her2	Stage_II	Glycolytic/plurimetabolic	1	1141
MB-3838	Female	60.45	Breast Invasive Ductal Carcinoma	LumB	Stage_I	Mitochondrial	1	4034
MB-3707	Female	70.77	Breast Invasive Ductal Carcinoma	claudin-low	Stage_II	Glycolytic/plurimetabolic	1	6863
MB-3600	Female	60.15	Breast Invasive Ductal Carcinoma	LumB	Stage_II	Proliferative/progenitor	0	6441
MB-3824	Female	49.45	Breast Invasive Ductal Carcinoma	LumB	Stage_I	Proliferative/progenitor	1	3794
MB-3781	Female	48.16	Breast Mixed Ductal and Lobular Carcinoma	LumA	Stage_I	unclassified	0	6737
MB-2642	Female	30.67	Breast Invasive Ductal Carcinoma	LumB	Stage_II	Proliferative/progenitor	1	1355
MB-2686	Female	68.76	Breast Invasive Ductal Carcinoma	LumB	Stage_II	Proliferative/progenitor	0	5318
MB-2616	Female	65.07	Breast Mixed Ductal and Lobular Carcinoma	claudin-low	Stage_I	Mitochondrial	1	6575
MB-2634	Female	70.69	Breast Invasive Ductal Carcinoma	LumB	Stage_I	Proliferative/progenitor	0	8221
MB-2613	Female	59.63	Breast Invasive Ductal Carcinoma	LumB	Stage_I	Proliferative/progenitor	0	4902
MB-3842	Female	54.6	Breast Invasive Ductal Carcinoma	LumB	Stage_II	Mitochondrial	0	6782
MB-3866	Female	54.29	Breast Invasive Ductal Carcinoma	Her2	Stage_I	Proliferative/progenitor	0	6765
MB-3874	Female	35.5	Breast Invasive Ductal Carcinoma	LumA	Stage_I	Glycolytic/plurimetabolic	0	5593
MB-3871	Female	62.03	Breast Invasive Ductal Carcinoma	LumA	Stage_II	unclassified	1	5184
MB-3702	Female	37.16	Breast Invasive Ductal Carcinoma	claudin-low	Stage_II	unclassified	0	6914
MB-3105	Female	48.34	Breast Invasive Ductal Carcinoma	LumA	Stage_II	Glycolytic/plurimetabolic	0	7570
MB-3852	Female	43.56	Breast Invasive Ductal Carcinoma	LumA	Stage_I	unclassified	0	6765
MB-3854	Female	63.82	Breast Mixed Ductal and Lobular Carcinoma	LumA	Stage_I	unclassified	0	2977
MB-3865	Female	49.37	Breast Invasive Ductal Carcinoma	claudin-low	Stage_I	unclassified	0	5999
MB-3228	Female	58.31	Breast Mixed Ductal and Lobular Carcinoma	LumA	Stage_I	unclassified	0	7560
MB-3028	Female	60.93	Breast Invasive Ductal Carcinoma	LumB	Stage_I	unclassified	1	1277
MB-3502	Female	50.79	Breast Invasive Ductal Carcinoma	Basal	Stage_II	unclassified	0	6880
MB-3567	Female	55.95	Breast Mixed Ductal and Lobular Carcinoma	claudin-low	Stage_II	Glycolytic/plurimetabolic	0	7081
MB-3752	Female	49.98	Breast Invasive Ductal Carcinoma	claudin-low	Stage_I	Proliferative/progenitor	1	2260
MB-3450	Female	51.52	Breast Invasive Ductal Carcinoma	LumA	Stage_I	unclassified	0	7214
MB-0444	Female	49.87	Breast Invasive Lobular Carcinoma	LumB	Stage_IV	unclassified	1	1664
MB-0476	Female	54.62	Breast Invasive Ductal Carcinoma	claudin-low	Stage_II	Glycolytic/plurimetabolic	0	3913
MB-0610	Female	71.3	Breast Invasive Ductal Carcinoma	claudin-low	Stage_II	Glycolytic/plurimetabolic	0	2301
MB-0451	Female	63.2	Breast Invasive Ductal Carcinoma	LumA	Stage_I	unclassified	0	1502
MB-0133	Female	58.89	Breast Mixed Ductal and Lobular Carcinoma	LumA	Stage_II	unclassified	0	4530
MB-0005	Female	48.87	Breast Invasive Ductal Carcinoma	LumB	Stage_II	Proliferative/progenitor	1	4911
MB-0048	Female	51.46	Breast Invasive Ductal Carcinoma	claudin-low	Stage_II	Proliferative/progenitor	0	3115
MB-0083	Female	64.85	Breast Invasive Lobular Carcinoma	LumB	Stage_I	Proliferative/progenitor	1	2582
MB-0053	Female	70.02	Breast Invasive Ductal Carcinoma	LumB	Stage_II	Mitochondrial	0	4832
MB-0056	Female	62.62	Breast Mixed Ductal and Lobular Carcinoma	LumB	Stage_I	Mitochondrial	0	1886
MB-0068	Female	51.01	Breast Invasive Ductal Carcinoma	LumA	Stage_II	Mitochondrial	0	3094
MB-0093	Female	43.55	Breast Mixed Ductal and Lobular Carcinoma	LumB	Stage_II	Mitochondrial	0	4596
MB-0079	Female	50.42	Breast Invasive Ductal Carcinoma	Her2	Stage_II	Proliferative/progenitor	1	855
MB-0108	Female	43.15	Breast Invasive Ductal Carcinoma	claudin-low	Stage_I	Proliferative/progenitor	1	1281
MB-0006	Female	47.68	Breast Mixed Ductal and Lobular Carcinoma	LumB	Stage_II	unclassified	0	4948
MB-0014	Female	56.45	Breast Invasive Ductal Carcinoma	LumB	Stage_II	Mitochondrial	0	4930
MB-0022	Female	89.08	Breast Mixed Ductal and Lobular Carcinoma	claudin-low	Stage_II	Mitochondrial	1	2986
MB-0039	Female	70.91	Breast Invasive Ductal Carcinoma	LumB	Stage_I	Mitochondrial	0	4906
MB-0062	Female	52.14	Breast Invasive Ductal Carcinoma	Basal	Stage_I	Proliferative/progenitor	0	4619
MB-0054	Female	66.91	Breast Invasive Ductal Carcinoma	LumB	Stage_II	Mitochondrial	0	4809
MB-0081	Female	49.61	Breast Invasive Ductal Carcinoma	claudin-low	Stage_II	Mitochondrial	0	2085
MB-0064	Female	69.13	Breast Invasive Ductal Carcinoma	LumB	Stage_I	Mitochondrial	0	3268
MB-0107	Female	65.59	Breast Invasive Ductal Carcinoma	LumB	Stage_II	Proliferative/progenitor	0	4741
MB-4681	Female	60.66	Breast Invasive Ductal Carcinoma	LumA	Stage_I	unclassified	1	7554
MB-4626	Female	64.61	Breast Invasive Ductal Carcinoma	Her2	Stage_I	unclassified	1	4290
MB-4639	Female	71.17	Breast Invasive Ductal Carcinoma	LumB	Stage_II	unclassified	1	3570
MB-4673	Female	63.27	Breast Invasive Ductal Carcinoma	LumB	Stage_III	unclassified	1	2610
MB-4711	Female	56.07	Breast Invasive Ductal Carcinoma	claudin-low	Stage_III	unclassified	1	944
MB-4607	Female	55.42	Breast Invasive Ductal Carcinoma	LumA	Stage_I	unclassified	0	3652
MB-4669	Female	68.82	Breast Invasive Ductal Carcinoma	LumB	Stage_I	unclassified	1	3584
MB-4015	Female	76.13	Breast Invasive Ductal Carcinoma	Her2	NA	Glycolytic/plurimetabolic	1	339
MB-2931	Female	46.9	Breast Invasive Ductal Carcinoma	LumB	Stage_I	Mitochondrial	1	6843
MB-2927	Female	58.14	Breast Mixed Ductal and Lobular Carcinoma	LumA	Stage_I	unclassified	1	7911
MB-2919	Female	59.13	Breast Invasive Mixed Mucinous Carcinoma	LumB	Stage_I	unclassified	1	7201
MB-2944	Female	66.97	Breast Mixed Ductal and Lobular Carcinoma	LumA	Stage_I	unclassified	1	816
MB-2929	Female	53.31	Breast Invasive Ductal Carcinoma	Her2	Stage_II	Mitochondrial	1	7886
MB-2932	Female	63.1	Breast Invasive Ductal Carcinoma	LumB	Stage_I	unclassified	0	3253
MB-2724	Female	60.59	Breast Invasive Ductal Carcinoma	claudin-low	Stage_I	unclassified	1	3242
MB-2712	Female	54.59	Breast Mixed Ductal and Lobular Carcinoma	LumA	Stage_II	unclassified	1	7033
MB-3062	Female	62.87	Breast Invasive Ductal Carcinoma	claudin-low	Stage_I	Glycolytic/plurimetabolic	0	4391
MB-3050	Female	59.53	Breast Invasive Ductal Carcinoma	LumB	Stage_I	unclassified	1	7653
MB-4722	Female	64.02	Breast Invasive Ductal Carcinoma	LumA	Stage_II	unclassified	0	2583
MB-4731	Female	49.43	Breast Invasive Ductal Carcinoma	Her2	NA	Proliferative/progenitor	1	1346
MB-4725	Female	65.83	Breast Invasive Ductal Carcinoma	Her2	Stage_II	unclassified	1	2963
MB-4707	Female	59.85	Breast Invasive Ductal Carcinoma	Basal	Stage_II	Proliferative/progenitor	0	6636
MB-4643	Female	78.21	Breast Invasive Ductal Carcinoma	Her2	Stage_I	unclassified	1	1244
MB-3363	Female	56.42	Breast Invasive Ductal Carcinoma	Basal	Stage_I	Proliferative/progenitor	1	326
MB-3383	Female	38.49	Breast Invasive Ductal Carcinoma	claudin-low	Stage_III	Proliferative/progenitor	1	696
MB-3344	Female	33.76	Breast Invasive Ductal Carcinoma	LumA	Stage_I	unclassified	0	7238
MB-3381	Female	53.36	Breast Invasive Ductal Carcinoma	LumA	Stage_II	Glycolytic/plurimetabolic	0	7099
MB-3297	Female	42.72	Breast Invasive Ductal Carcinoma	Basal	Stage_II	Proliferative/progenitor	0	7082
MB-3301	Female	49.5	Breast Invasive Ductal Carcinoma	LumB	Stage_I	Glycolytic/plurimetabolic	0	7463
MB-3088	Female	65.58	Breast Invasive Ductal Carcinoma	LumA	Stage_I	unclassified	0	7695
MB-2764	Female	57.48	Breast Invasive Ductal Carcinoma	claudin-low	Stage_II	Glycolytic/plurimetabolic	1	8104
MB-2744	Female	45.57	Breast Invasive Lobular Carcinoma	Normal	Stage_I	unclassified	0	8269
MB-7114	Female	55.57	Breast Invasive Ductal Carcinoma	Basal	NA	Proliferative/progenitor	0	3698
MB-7118	Female	70.15	Breast Invasive Ductal Carcinoma	LumA	NA	unclassified	0	4217
MB-7113	Female	66.04	Breast Invasive Ductal Carcinoma	LumA	NA	unclassified	1	4101
MB-7130	Female	72.28	Breast Invasive Ductal Carcinoma	LumB	NA	unclassified	1	3089
MB-7149	Female	66.52	Breast Invasive Ductal Carcinoma	LumB	NA	Proliferative/progenitor	1	1339
MB-7140	Female	58.27	Breast Invasive Ductal Carcinoma	LumB	NA	unclassified	1	2724
MB-7208	Female	48.83	Breast Invasive Ductal Carcinoma	Basal	NA	Glycolytic/plurimetabolic	1	1378
MB-7170	Female	58.56	Breast Invasive Ductal Carcinoma	LumA	NA	Neuronal	0	4662
MB-7174	Female	60.63	Breast Invasive Ductal Carcinoma	LumB	NA	Proliferative/progenitor	0	4223
MB-7252	Female	74.8	Breast Invasive Ductal Carcinoma	Her2	NA	Glycolytic/plurimetabolic	1	1071
MB-7244	Female	54.81	Breast Invasive Ductal Carcinoma	LumA	NA	Glycolytic/plurimetabolic	0	5525
MB-7187	Female	49.35	Breast Invasive Ductal Carcinoma	Normal	NA	Glycolytic/plurimetabolic	1	4405
MB-7251	Female	54.66	Breast Invasive Ductal Carcinoma	Her2	NA	Glycolytic/plurimetabolic	1	647
MB-7173	Female	67.4	Breast Invasive Lobular Carcinoma	LumA	NA	unclassified	1	1906
MB-3001	Female	50.45	Breast Invasive Ductal Carcinoma	claudin-low	Stage_II	Proliferative/progenitor	0	7897
MB-2952	Female	52.67	Breast Invasive Ductal Carcinoma	LumA	Stage_I	unclassified	1	5673
MB-7097	Female	60.09	Breast Invasive Ductal Carcinoma	LumB	NA	unclassified	1	1955
MB-7104	Female	59.93	Breast Invasive Ductal Carcinoma	claudin-low	NA	Glycolytic/plurimetabolic	1	3685
MB-7099	Female	80.31	Breast Invasive Ductal Carcinoma	LumB	NA	unclassified	1	4895
MB-7069	Female	67.6	Breast Invasive Ductal Carcinoma	Her2	NA	Glycolytic/plurimetabolic	0	3438
MB-7066	Female	64.24	Breast Invasive Ductal Carcinoma	Her2	NA	unclassified	0	2693
MB-7100	Female	70.56	Breast Invasive Ductal Carcinoma	LumB	NA	Mitochondrial	1	4690
MB-7067	Female	69.64	Breast Invasive Ductal Carcinoma	Her2	NA	Glycolytic/plurimetabolic	0	3150
MB-7073	Female	54.69	Breast Invasive Ductal Carcinoma	Basal	NA	unclassified	1	4138
MB-7063	Female	76.77	Breast Invasive Ductal Carcinoma	LumA	NA	unclassified	0	2598
MB-7102	Female	73.16	Breast Mixed Ductal and Lobular Carcinoma	LumB	NA	unclassified	1	3123
MB-7068	Female	58.95	Breast Invasive Ductal Carcinoma	Her2	NA	Proliferative/progenitor	0	2954
MB-7075	Female	64.4	Breast Mixed Ductal and Lobular Carcinoma	LumB	NA	Proliferative/progenitor	0	3349
MB-7053	Female	45.64	Breast Invasive Ductal Carcinoma	LumA	NA	Mitochondrial	0	3664
MB-7074	Female	51.36	Breast Invasive Ductal Carcinoma	Normal	NA	unclassified	0	3245
MB-7057	Female	72.81	Breast Invasive Ductal Carcinoma	Normal	NA	unclassified	1	1315
MB-7109	Female	67.27	Breast Invasive Ductal Carcinoma	LumB	NA	Proliferative/progenitor	0	3526
MB-7051	Female	63.44	Breast Invasive Ductal Carcinoma	Her2	NA	unclassified	1	2578
MB-7071	Female	27.56	Breast Invasive Lobular Carcinoma	Her2	NA	Proliferative/progenitor	0	3062
MB-7106	Female	80.13	Breast Invasive Ductal Carcinoma	LumA	NA	unclassified	1	1125
MB-7059	Female	50.55	Invasive Breast Carcinoma	Her2	NA	Proliferative/progenitor	0	3580
MB-7107	Female	67.85	Breast Invasive Ductal Carcinoma	LumA	NA	unclassified	1	1708
MB-7076	Female	56.13	Breast Invasive Ductal Carcinoma	LumA	NA	unclassified	1	4280
MB-7111	Female	52.12	Breast Invasive Ductal Carcinoma	Basal	NA	Proliferative/progenitor	1	905
MB-7015	Female	63.79	Breast Invasive Ductal Carcinoma	LumB	NA	Proliferative/progenitor	0	2345
MB-7026	Female	35.27	Breast Invasive Ductal Carcinoma	LumB	NA	Glycolytic/plurimetabolic	1	3351
MB-7013	Female	30.53	Breast Invasive Ductal Carcinoma	LumA	NA	unclassified	0	1393
MB-7023	Female	66.66	Breast Invasive Ductal Carcinoma	claudin-low	NA	Proliferative/progenitor	1	839
MB-7024	Female	54.92	Breast Invasive Ductal Carcinoma	LumB	NA	Proliferative/progenitor	0	2108
MB-7014	Female	67.57	Breast Mixed Ductal and Lobular Carcinoma	Basal	NA	Mitochondrial	0	2061
MB-7017	Female	36.63	Breast Mixed Ductal and Lobular Carcinoma	claudin-low	NA	Glycolytic/plurimetabolic	0	4060
MB-7019	Female	68.44	Breast Invasive Ductal Carcinoma	LumB	NA	Glycolytic/plurimetabolic	1	2422
MB-3510	Female	67.6	Breast Mixed Ductal and Lobular Carcinoma	LumA	Stage_II	unclassified	1	1788
MB-3500	Female	66.91	Breast Invasive Ductal Carcinoma	Basal	Stage_I	Proliferative/progenitor	0	7179
MB-3396	Female	59.29	Breast Invasive Ductal Carcinoma	Basal	Stage_II	Glycolytic/plurimetabolic	0	6802
MB-3435	Female	37.05	Breast Invasive Ductal Carcinoma	Her2	Stage_II	unclassified	1	763
MB-7186	Female	48.92	Breast Invasive Ductal Carcinoma	LumB	NA	Proliferative/progenitor	0	146
MB-7142	Female	55.52	Breast Invasive Ductal Carcinoma	LumB	NA	unclassified	1	5277
MB-7196	Female	67.99	Breast Invasive Ductal Carcinoma	Her2	NA	Proliferative/progenitor	1	3213
MB-7171	Female	71.82	Breast Invasive Ductal Carcinoma	LumB	NA	Proliferative/progenitor	1	4812
MB-7145	Female	44.42	Breast Invasive Ductal Carcinoma	Basal	NA	Proliferative/progenitor	0	4150
MB-7132	Female	69.06	Breast Invasive Ductal Carcinoma	LumB	NA	Mitochondrial	0	3948
MB-7189	Female	58.75	Breast Invasive Ductal Carcinoma	LumB	NA	unclassified	1	4308
MB-7137	Female	64.24	Breast Invasive Ductal Carcinoma	LumA	NA	unclassified	0	5394
MB-7181	Female	63.09	Breast Invasive Ductal Carcinoma	LumB	NA	Mitochondrial	0	4726
MB-7155	Female	41.14	Breast Invasive Ductal Carcinoma	Basal	NA	Proliferative/progenitor	0	4493
MB-7138	Female	68.16	Breast Invasive Ductal Carcinoma	LumB	NA	Proliferative/progenitor	1	3690
MB-3295	Female	60.42	Breast Invasive Ductal Carcinoma	Normal	Stage_I	unclassified	1	4756
MB-3218	Female	44.94	Breast Invasive Ductal Carcinoma	Basal	Stage_II	Proliferative/progenitor	0	7463
MB-7232	Female	58.37	Breast Invasive Ductal Carcinoma	LumA	NA	unclassified	0	5328
MB-7281	Female	51.22	Breast Invasive Ductal Carcinoma	Her2	NA	Glycolytic/plurimetabolic	1	1486
MB-7270	Female	50.84	Breast Invasive Ductal Carcinoma	Basal	NA	Proliferative/progenitor	0	5255
MB-7231	Female	68.41	Breast Invasive Ductal Carcinoma	LumA	NA	unclassified	1	5971
MB-7220	Female	70.97	Breast Invasive Ductal Carcinoma	LumB	NA	unclassified	1	5496
MB-7277	Female	56.78	Breast Invasive Ductal Carcinoma	LumA	NA	Mitochondrial	0	5611
MB-7269	Female	36.6	Breast Invasive Ductal Carcinoma	Basal	NA	Proliferative/progenitor	1	635
MB-7280	Female	63.5	Breast Invasive Ductal Carcinoma	LumA	NA	unclassified	0	5866
MB-7227	Female	72.66	Breast Invasive Ductal Carcinoma	Normal	NA	unclassified	1	1896
MB-7278	Female	67.89	Breast Invasive Ductal Carcinoma	LumA	NA	unclassified	1	7239
MB-2610	Female	58.99	Breast Mixed Ductal and Lobular Carcinoma	LumA	Stage_II	Mitochondrial	0	8421
MB-2517	Female	60.29	Breast Invasive Ductal Carcinoma	Her2	Stage_I	Proliferative/progenitor	1	8053
MB-2896	Female	68.18	Breast Invasive Ductal Carcinoma	claudin-low	Stage_I	Glycolytic/plurimetabolic	1	7121
MB-2901	Female	49.83	Breast Invasive Ductal Carcinoma	LumB	Stage_I	unclassified	1	6549
MB-2895	Female	66.84	Breast Invasive Ductal Carcinoma	claudin-low	Stage_I	Glycolytic/plurimetabolic	1	5897
MB-2900	Female	59.29	Breast Invasive Lobular Carcinoma	Normal	Stage_III	unclassified	1	620
MB-2939	Female	70.19	Breast Invasive Ductal Carcinoma	LumB	Stage_II	Proliferative/progenitor	1	3038
MB-7008	Female	69.94	Breast Invasive Ductal Carcinoma	claudin-low	NA	Glycolytic/plurimetabolic	1	1527
MB-7002	Female	74.52	Breast Invasive Ductal Carcinoma	LumB	NA	Glycolytic/plurimetabolic	0	1738
MB-7000	Female	69.28	Breast	LumB	NA	unclassified	0	2922
MB-7006	Female	58.8	Breast Invasive Ductal Carcinoma	LumA	NA	unclassified	0	3298
MB-7007	Female	54.44	Breast Invasive Ductal Carcinoma	Basal	NA	Proliferative/progenitor	0	1758
MB-7011	Female	68.9	Breast Mixed Ductal and Lobular Carcinoma	LumB	NA	Proliferative/progenitor	1	2102
MB-7001	Female	72.71	Breast Invasive Ductal Carcinoma	LumA	NA	unclassified	0	3081
MB-7009	Female	68.28	Breast Invasive Ductal Carcinoma	Basal	NA	Proliferative/progenitor	1	1643
MB-7003	Female	50.44	Breast Invasive Ductal Carcinoma	Normal	NA	Glycolytic/plurimetabolic	1	2737
MB-7005	Female	70.84	Breast Invasive Ductal Carcinoma	LumB	NA	Mitochondrial	0	1360
MB-7010	Female	70.25	Breast Invasive Ductal Carcinoma	LumA	NA	unclassified	0	2221
MB-3153	Female	42.17	Breast Invasive Ductal Carcinoma	Basal	Stage_II	unclassified	0	6838
MB-3211	Female	58.31	Breast Invasive Ductal Carcinoma	Basal	Stage_I	Proliferative/progenitor	0	4365
MB-3181	Female	43.6	Breast Invasive Ductal Carcinoma	LumB	Stage_I	unclassified	1	5345
MB-3252	Female	41.4	Breast Invasive Mixed Mucinous Carcinoma	LumA	Stage_I	unclassified	0	2991
MB-3266	Female	52.91	Breast Mixed Ductal and Lobular Carcinoma	LumB	Stage_II	Glycolytic/plurimetabolic	1	1536
MB-7082	Female	57.07	Breast Invasive Ductal Carcinoma	Her2	NA	Proliferative/progenitor	0	2948
MB-7081	Female	69.12	Breast Invasive Ductal Carcinoma	claudin-low	NA	Proliferative/progenitor	0	4207
MB-7093	Female	76.25	Breast Invasive Ductal Carcinoma	LumA	NA	Glycolytic/plurimetabolic	1	3775
MB-7083	Female	50.42	Breast Invasive Ductal Carcinoma	LumB	NA	unclassified	0	3164
MB-7091	Female	55.71	Breast Invasive Ductal Carcinoma	LumA	NA	unclassified	0	3308
MB-7065	Female	45.35	Breast Invasive Ductal Carcinoma	LumB	NA	unclassified	0	3236
MB-7085	Female	60.5	Breast Invasive Ductal Carcinoma	Normal	NA	Mitochondrial	0	3303
MB-7096	Female	48.27	Breast Invasive Ductal Carcinoma	LumA	NA	unclassified	0	3720
MB-7018	Female	72.12	Breast Invasive Ductal Carcinoma	Her2	NA	unclassified	1	2596
MB-7088	Female	72.05	Breast Invasive Ductal Carcinoma	Her2	NA	Proliferative/progenitor	0	3706
MB-7055	Female	54.87	Breast Invasive Ductal Carcinoma	Basal	NA	Proliferative/progenitor	1	274
MB-7080	Female	64.01	Breast Invasive Ductal Carcinoma	LumA	NA	Mitochondrial	0	2737
MB-7161	Female	47.67	Breast Invasive Ductal Carcinoma	LumA	NA	unclassified	0	3646
MB-7115	Female	80.56	Breast Invasive Ductal Carcinoma	Her2	NA	unclassified	1	4252
MB-7123	Female	56.97	Breast Invasive Ductal Carcinoma	LumA	NA	unclassified	0	4130
MB-7176	Female	50.51	Breast Invasive Ductal Carcinoma	LumA	NA	unclassified	1	5832
MB-7121	Female	49.02	Breast Invasive Ductal Carcinoma	claudin-low	NA	Glycolytic/plurimetabolic	1	2665
MB-7172	Female	62.7	Breast Invasive Ductal Carcinoma	LumB	NA	unclassified	0	4479
MB-7164	Female	49.13	Breast Invasive Ductal Carcinoma	LumA	NA	unclassified	0	6342
MB-7127	Female	52.43	Breast Invasive Ductal Carcinoma	Normal	NA	unclassified	0	4060
MB-7128	Female	71.05	Invasive Breast Carcinoma	LumA	NA	unclassified	1	1808
MB-7157	Female	56.86	Breast Invasive Ductal Carcinoma	LumB	NA	unclassified	0	6589
MB-7092	Female	55.67	Breast Mixed Ductal and Lobular Carcinoma	Her2	NA	unclassified	0	3672
MB-7135	Female	56.93	Breast Invasive Ductal Carcinoma	Her2	NA	Proliferative/progenitor	1	802
MB-3754	Female	57.01	Breast Invasive Ductal Carcinoma	LumB	Stage_I	Glycolytic/plurimetabolic	1	2782
MB-3536	Female	48.12	Breast Invasive Ductal Carcinoma	Normal	Stage_III	unclassified	1	2587
MB-3748	Female	51.01	Breast Invasive Ductal Carcinoma	LumA	Stage_I	unclassified	0	6840
MB-3530	Female	70.94	Breast Mixed Ductal and Lobular Carcinoma	Her2	Stage_II	Glycolytic/plurimetabolic	1	3389
MB-3582	Female	63.97	Breast Invasive Ductal Carcinoma	claudin-low	Stage_I	Glycolytic/plurimetabolic	1	6881
MB-3528	Female	71.03	Breast Invasive Ductal Carcinoma	Her2	Stage_I	unclassified	0	3410
MB-3576	Female	53.04	Breast Mixed Ductal and Lobular Carcinoma	Her2	Stage_I	Proliferative/progenitor	1	746
MB-2770	Female	60.32	Breast Invasive Lobular Carcinoma	LumA	Stage_III	unclassified	0	8231
MB-2758	Female	38.16	Breast Invasive Ductal Carcinoma	claudin-low	Stage_III	Glycolytic/plurimetabolic	1	1050
MB-2771	Female	56.79	Breast Invasive Ductal Carcinoma	Basal	Stage_I	Proliferative/progenitor	1	1345
MB-7152	Female	62.13	Breast Invasive Ductal Carcinoma	Her2	NA	unclassified	1	5874
MB-7143	Female	61.38	Breast Invasive Ductal Carcinoma	Her2	NA	Glycolytic/plurimetabolic	0	5591
MB-7197	Female	70.58	Breast Invasive Ductal Carcinoma	LumB	NA	unclassified	1	5636
MB-7153	Female	74.11	Breast Invasive Ductal Carcinoma	Her2	NA	Mitochondrial	0	4284
MB-7144	Female	59.34	Breast Invasive Ductal Carcinoma	LumB	NA	Mitochondrial	1	3079
MB-7185	Female	70.76	Breast Invasive Ductal Carcinoma	LumA	NA	Mitochondrial	1	3751
MB-7199	Female	81.14	Breast Invasive Ductal Carcinoma	LumB	NA	unclassified	1	2280
MB-7158	Female	50.73	Breast Invasive Ductal Carcinoma	claudin-low	NA	Glycolytic/plurimetabolic	1	1393
MB-7163	Female	43.81	Breast Invasive Ductal Carcinoma	LumA	NA	Glycolytic/plurimetabolic	1	1579
MB-7215	Female	60.15	Breast Invasive Ductal Carcinoma	claudin-low	NA	Glycolytic/plurimetabolic	1	6269
MB-7200	Female	71.69	Breast Invasive Ductal Carcinoma	LumB	NA	unclassified	1	2928
MB-7193	Female	76.65	Breast Invasive Ductal Carcinoma	LumB	NA	Proliferative/progenitor	1	2624
MB-7198	Female	67.89	Breast Invasive Ductal Carcinoma	Basal	NA	Proliferative/progenitor	1	502
MB-7256	Female	50.92	Breast Invasive Ductal Carcinoma	Her2	NA	unclassified	1	1041
MB-7258	Female	45.11	Breast Invasive Ductal Carcinoma	Basal	NA	Proliferative/progenitor	1	452
MB-7194	Female	63.71	Breast Invasive Ductal Carcinoma	LumB	NA	Proliferative/progenitor	1	1400
MB-7254	Female	62.46	Breast Invasive Ductal Carcinoma	LumA	NA	unclassified	0	5766
MB-7262	Female	83.8	Breast Invasive Ductal Carcinoma	Her2	NA	Proliferative/progenitor	1	3121
MB-2990	Female	48.47	Breast Mixed Ductal and Lobular Carcinoma	LumA	Stage_I	unclassified	0	7800
MB-2993	Female	63.65	Breast Invasive Ductal Carcinoma	claudin-low	Stage_I	Proliferative/progenitor	0	5611
MB-3031	Female	46.76	Breast Invasive Ductal Carcinoma	Her2	Stage_II	Proliferative/progenitor	1	1069
MB-2904	Female	34.83	Breast Invasive Ductal Carcinoma	claudin-low	Stage_II	unclassified	1	3768
MB-2846	Female	58.85	Breast Invasive Ductal Carcinoma	Basal	Stage_I	Mitochondrial	1	4491
MB-7154	Female	77.54	Breast Invasive Ductal Carcinoma	Basal	NA	Proliferative/progenitor	1	3254
MB-7229	Female	73.52	Breast Mixed Ductal and Lobular Carcinoma	LumA	NA	Mitochondrial	1	3348
MB-7151	Female	59.06	Breast Invasive Ductal Carcinoma	Basal	NA	Proliferative/progenitor	0	4333
MB-7228	Female	58.92	Breast Invasive Ductal Carcinoma	Normal	NA	Glycolytic/plurimetabolic	0	7175
MB-7218	Female	57.87	Breast Invasive Lobular Carcinoma	LumA	NA	Mitochondrial	0	4963
MB-7147	Female	76.98	Breast Mixed Ductal and Lobular Carcinoma	LumB	NA	Neuronal	1	5058
MB-7219	Female	60.07	Breast Invasive Ductal Carcinoma	LumA	NA	unclassified	0	4956
MB-7165	Female	28.78	Breast Invasive Ductal Carcinoma	Basal	NA	Proliferative/progenitor	0	4415
MB-7150	Female	70.88	Breast Invasive Ductal Carcinoma	LumB	NA	unclassified	0	3869
MB-3436	Female	38.2	Breast Invasive Ductal Carcinoma	LumB	Stage_III	Proliferative/progenitor	1	1523
MB-3462	Female	40.92	Breast Invasive Ductal Carcinoma	LumA	Stage_II	unclassified	0	7027
MB-3417	Female	59.16	Breast Mixed Ductal and Lobular Carcinoma	LumB	Stage_I	unclassified	0	3104
MB-2721	Female	44.82	Breast Invasive Ductal Carcinoma	LumA	Stage_I	unclassified	0	7549
MB-3092	Female	56.73	Breast Mixed Ductal and Lobular Carcinoma	LumB	Stage_II	unclassified	1	4570
MB-2821	Female	57.39	Metaplastic Breast Cancer	claudin-low	Stage_I	Glycolytic/plurimetabolic	1	4082
MB-2850	Female	31.48	Breast Invasive Ductal Carcinoma	claudin-low	Stage_III	Glycolytic/plurimetabolic	1	283
MB-2820	Female	40.06	Breast Invasive Ductal Carcinoma	LumA	Stage_I	unclassified	0	7639
MB-2823	Female	35.97	Breast Mixed Ductal and Lobular Carcinoma	claudin-low	Stage_I	Glycolytic/plurimetabolic	0	8097
MB-2792	Female	50.38	Breast Invasive Ductal Carcinoma	Her2	Stage_II	Glycolytic/plurimetabolic	1	3323
MB-7273	Female	47.47	Breast Invasive Lobular Carcinoma	Her2	NA	Glycolytic/plurimetabolic	0	6246
MB-7283	Female	54.42	Breast Invasive Lobular Carcinoma	LumB	NA	unclassified	1	866
MB-7284	Female	61.23	Breast Invasive Ductal Carcinoma	LumA	NA	unclassified	1	6090
MB-7279	Female	86.14	Breast Invasive Ductal Carcinoma	Her2	NA	unclassified	1	639
MB-7233	Female	74.76	Breast Invasive Ductal Carcinoma	Her2	NA	Mitochondrial	1	6661
MB-7287	Female	63.09	Breast Invasive Ductal Carcinoma	LumB	NA	Glycolytic/plurimetabolic	1	2909
MB-7250	Female	48.45	Breast Invasive Ductal Carcinoma	Her2	NA	Glycolytic/plurimetabolic	1	1530
MB-7238	Female	71.11	Breast Invasive Ductal Carcinoma	Her2	NA	Proliferative/progenitor	1	698
MB-7285	Female	53.14	Breast Invasive Ductal Carcinoma	claudin-low	NA	Glycolytic/plurimetabolic	1	3270
MB-7260	Female	52.41	Breast Invasive Ductal Carcinoma	Her2	NA	Proliferative/progenitor	0	935
MB-7264	Female	60.57	Breast Invasive Ductal Carcinoma	Normal	NA	Glycolytic/plurimetabolic	1	1289
MB-7268	Female	34.64	Breast Invasive Ductal Carcinoma	LumA	NA	unclassified	0	6824
MB-7276	Female	61.27	Breast Invasive Ductal Carcinoma	LumA	NA	unclassified	0	5560
MB-7212	Female	62.26	Breast Invasive Lobular Carcinoma	LumA	NA	unclassified	1	1575
MB-7267	Female	28.37	Breast Invasive Ductal Carcinoma	Basal	NA	Proliferative/progenitor	1	5861
MB-7266	Female	59.82	Breast Invasive Ductal Carcinoma	LumB	NA	unclassified	1	2045
MB-7216	Female	79.23	Breast Invasive Lobular Carcinoma	LumB	NA	Neuronal	1	6224
MB-7195	Female	72.99	Breast Invasive Lobular Carcinoma	LumA	NA	unclassified	1	2413
MB-7201	Female	62.07	Breast Invasive Ductal Carcinoma	claudin-low	NA	unclassified	0	4903
MB-7217	Female	62.61	Breast Invasive Ductal Carcinoma	LumA	NA	unclassified	1	2712
MB-2778	Female	62.76	Breast Invasive Ductal Carcinoma	NA	Stage_II	Glycolytic/plurimetabolic	1	5437
MB-2815	Female	64.25	Breast Mixed Ductal and Lobular Carcinoma	Normal	Stage_I	unclassified	0	7727
MB-2833	Female	42.9	Breast Invasive Ductal Carcinoma	claudin-low	Stage_II	unclassified	0	7793
MB-3614	Female	63.95	Breast Invasive Ductal Carcinoma	LumB	Stage_II	Proliferative/progenitor	0	7062
MB-7052	Female	45.45	Breast Invasive Ductal Carcinoma	claudin-low	NA	Proliferative/progenitor	0	3184
MB-7124	Female	71.16	Breast Invasive Ductal Carcinoma	LumA	NA	Mitochondrial	0	4188
MB-7122	Female	83.39	Breast Invasive Ductal Carcinoma	Basal	NA	Glycolytic/plurimetabolic	1	897
MB-7133	Female	71.41	Breast Invasive Lobular Carcinoma	LumB	NA	Glycolytic/plurimetabolic	1	715
MB-7084	Female	74.07	Invasive Breast Carcinoma	Basal	NA	Proliferative/progenitor	0	3496
MB-7101	Female	49.16	Breast Invasive Lobular Carcinoma	LumA	NA	unclassified	0	3728
MB-7116	Female	77.17	Breast Invasive Ductal Carcinoma	LumB	NA	Glycolytic/plurimetabolic	1	1001
MB-7131	Female	58.04	Breast Invasive Ductal Carcinoma	LumB	NA	Proliferative/progenitor	0	4042
MB-7090	Female	48.52	Breast Invasive Ductal Carcinoma	Basal	NA	unclassified	0	3293
MB-7095	Female	74.64	Breast Invasive Ductal Carcinoma	LumA	NA	unclassified	0	3469
MB-7094	Female	60.75	Breast Invasive Ductal Carcinoma	LumB	NA	unclassified	0	3401
MB-7087	Female	66.61	Breast Invasive Ductal Carcinoma	Basal	NA	Proliferative/progenitor	1	152
MB-7077	Female	37.89	Breast Invasive Ductal Carcinoma	LumA	NA	unclassified	0	3038
MB-7072	Female	71.24	Breast Mixed Ductal and Lobular Carcinoma	LumB	NA	Proliferative/progenitor	1	1570
MB-7041	Female	79.48	Breast Invasive Lobular Carcinoma	LumA	NA	unclassified	1	3059
MB-7044	Female	67.24	Breast Invasive Ductal Carcinoma	claudin-low	NA	Glycolytic/plurimetabolic	0	2605
MB-7022	Female	70.61	Breast Invasive Ductal Carcinoma	LumB	NA	unclassified	0	2565
MB-7070	Female	68.76	Breast Invasive Ductal Carcinoma	Her2	NA	unclassified	0	3242
MB-7079	Female	70.3	Breast Invasive Ductal Carcinoma	claudin-low	NA	Glycolytic/plurimetabolic	0	2732
MB-7035	Female	45.3	Breast Invasive Ductal Carcinoma	Her2	NA	Glycolytic/plurimetabolic	1	962
MB-7025	Female	65.22	Breast Invasive Ductal Carcinoma	claudin-low	NA	Glycolytic/plurimetabolic	0	2407
MB-7062	Female	63.77	Breast Invasive Ductal Carcinoma	LumA	NA	Mitochondrial	0	2876
MB-7036	Female	54.48	Breast Invasive Ductal Carcinoma	Basal	NA	Proliferative/progenitor	0	3613
MB-7046	Female	76.02	Breast Invasive Ductal Carcinoma	Her2	NA	unclassified	1	4392
MB-4839	Female	67.26	Breast Invasive Ductal Carcinoma	LumB	NA	unclassified	0	8982
MB-5559	Female	42.12	Invasive Breast Carcinoma	Basal	Stage_II	unclassified	1	565
MB-5463	Female	71.91	Breast Invasive Lobular Carcinoma	LumB	Stage_II	unclassified	1	1744
MB-4744	Female	64.21	Breast Invasive Ductal Carcinoma	LumB	Stage_II	unclassified	1	4590
MB-4769	Female	65.86	Breast Invasive Ductal Carcinoma	Basal	Stage_II	Proliferative/progenitor	1	651
MB-4484	Female	66.23	Breast Mixed Ductal and Lobular Carcinoma	Normal	NA	Glycolytic/plurimetabolic	1	1569
MB-5558	Female	35.13	Breast Invasive Ductal Carcinoma	Basal	Stage_III	Proliferative/progenitor	0	751
MB-4750	Female	73.21	Breast Invasive Ductal Carcinoma	LumB	Stage_II	Proliferative/progenitor	1	1132
MB-4793	Female	72.49	Breast Invasive Ductal Carcinoma	Basal	Stage_II	Proliferative/progenitor	1	2501
MB-4843	Female	54.35	Breast Invasive Ductal Carcinoma	LumA	Stage_II	Glycolytic/plurimetabolic	0	7954
MB-5563	Female	76.3	Breast Invasive Lobular Carcinoma	LumA	Stage_I	Glycolytic/plurimetabolic	1	3530
MB-5513	Female	86.55	Breast Invasive Ductal Carcinoma	Basal	Stage_II	Proliferative/progenitor	1	1099
MB-5656	Female	74.76	Breast Invasive Ductal Carcinoma	Normal	Stage_I	unclassified	1	3792
MB-5530	Female	50.61	Breast Invasive Ductal Carcinoma	Basal	Stage_II	Glycolytic/plurimetabolic	0	5578
MB-5553	Female	70.52	Breast Invasive Ductal Carcinoma	LumB	Stage_II	unclassified	1	4635
MB-4836	Female	55.66	Breast Invasive Ductal Carcinoma	Her2	NA	unclassified	1	703
MB-4828	Female	78.87	Breast Invasive Lobular Carcinoma	LumB	Stage_III	Proliferative/progenitor	1	1275
MB-4697	Female	79.01	Breast Invasive Lobular Carcinoma	NA	NA	unclassified	1	3540
MB-4679	Female	64.11	Breast Invasive Ductal Carcinoma	Basal	Stage_I	Proliferative/progenitor	1	8780
MB-4033	Female	82.17	Breast Invasive Lobular Carcinoma	LumA	Stage_III	unclassified	1	456
MB-4692	Female	58.49	Breast Invasive Ductal Carcinoma	LumA	NA	unclassified	1	3218
MB-4675	Female	59.23	Breast Invasive Ductal Carcinoma	LumA	Stage_I	unclassified	0	7891
MB-4653	Female	44.5	Breast Invasive Ductal Carcinoma	Normal	Stage_II	unclassified	1	1444
MB-4663	Female	61.97	Breast Invasive Ductal Carcinoma	Basal	Stage_II	Proliferative/progenitor	0	7180
MB-4660	Female	37.53	Breast Invasive Ductal Carcinoma	Basal	Stage_II	Proliferative/progenitor	1	1196
MB-5275	Female	72.19	Breast Invasive Ductal Carcinoma	Her2	NA	unclassified	1	2279
MB-4654	Female	80.82	Breast Invasive Ductal Carcinoma	LumB	Stage_I	Glycolytic/plurimetabolic	1	1929
MB-2618	Female	66.22	Breast Invasive Ductal Carcinoma	LumB	Stage_I	Proliferative/progenitor	1	2673
MB-2718	Female	47.94	Breast Mixed Ductal and Lobular Carcinoma	Basal	Stage_II	Proliferative/progenitor	0	8348
MB-2643	Female	34.2	Breast Invasive Ductal Carcinoma	claudin-low	Stage_I	Glycolytic/plurimetabolic	1	1589
MB-2629	Female	61.22	Breast Invasive Ductal Carcinoma	LumB	Stage_II	unclassified	0	8373
MB-2645	Female	69.45	Breast Invasive Ductal Carcinoma	Basal	Stage_III	Proliferative/progenitor	1	1343
MB-2626	Female	62.54	Breast Invasive Ductal Carcinoma	LumB	Stage_I	unclassified	0	5811
MB-6263	Female	79.42	Breast Invasive Ductal Carcinoma	LumA	NA	unclassified	0	2276
MB-6305	Female	52.85	Breast Invasive Ductal Carcinoma	claudin-low	NA	Glycolytic/plurimetabolic	1	2686
MB-6185	Female	75.44	Breast Mixed Ductal and Lobular Carcinoma	LumA	NA	unclassified	1	5932
MB-6187	Female	70.35	Breast Invasive Ductal Carcinoma	claudin-low	NA	Glycolytic/plurimetabolic	1	1133
MB-6248	Female	51.22	Breast Invasive Ductal Carcinoma	Basal	NA	Proliferative/progenitor	0	5485
MB-6330	Female	36.81	Breast Invasive Ductal Carcinoma	Her2	NA	Glycolytic/plurimetabolic	0	4210
MB-6184	Female	35.02	Breast Invasive Ductal Carcinoma	Her2	NA	Proliferative/progenitor	1	5571
MB-6329	Female	68.48	Breast Invasive Ductal Carcinoma	LumB	NA	Proliferative/progenitor	1	2445
MB-6283	Female	73.07	Breast Invasive Lobular Carcinoma	LumA	NA	Proliferative/progenitor	1	2772
MB-6359	Female	73.42	Breast Invasive Ductal Carcinoma	Her2	NA	Glycolytic/plurimetabolic	1	2551
MB-6337	Female	58.25	Breast Invasive Ductal Carcinoma	Basal	NA	unclassified	1	3326
MB-6256	Female	67.33	Breast Invasive Ductal Carcinoma	LumA	NA	Neuronal	1	3835
MB-6201	Female	79.2	Breast Invasive Ductal Carcinoma	LumB	Stage_I	unclassified	1	6681
MB-6207	Female	80.76	Breast Invasive Ductal Carcinoma	LumA	NA	unclassified	1	3549
MB-6194	Female	44.51	Breast Mixed Ductal and Lobular Carcinoma	Normal	Stage_II	Glycolytic/plurimetabolic	1	1574
MB-6281	Female	75.1	Breast Invasive Ductal Carcinoma	LumB	NA	unclassified	1	105
MB-6322	Female	80.93	Breast Mixed Ductal and Lobular Carcinoma	LumB	NA	unclassified	1	2411
MB-6223	Female	58.83	Breast Invasive Ductal Carcinoma	Basal	Stage_II	Proliferative/progenitor	0	6658
MB-6190	Female	79.24	Breast Invasive Ductal Carcinoma	LumA	NA	unclassified	1	739
MB-6306	Female	78.22	Breast Invasive Ductal Carcinoma	LumB	NA	Mitochondrial	1	1938
MB-6188	Female	41.92	Breast Invasive Ductal Carcinoma	claudin-low	NA	Proliferative/progenitor	0	713
MB-6318	Female	81.37	Breast Invasive Ductal Carcinoma	Her2	NA	Proliferative/progenitor	1	3277
MB-6228	Female	37.33	Breast Invasive Ductal Carcinoma	claudin-low	NA	Glycolytic/plurimetabolic	0	6003
MB-6226	Female	73.37	Breast Mixed Ductal and Lobular Carcinoma	Normal	NA	Proliferative/progenitor	1	1061
MB-6225	Female	68.43	Breast Invasive Ductal Carcinoma	LumA	Stage_I	unclassified	0	3536
MB-6280	Female	53.68	Breast Invasive Ductal Carcinoma	Basal	NA	Proliferative/progenitor	1	836
MB-6253	Female	62.9	Breast Invasive Lobular Carcinoma	LumA	NA	unclassified	0	5831
MB-6098	Female	28.29	Breast Invasive Ductal Carcinoma	Basal	NA	Proliferative/progenitor	1	319
MB-6017	Female	72.19	Breast Invasive Ductal Carcinoma	LumA	NA	unclassified	1	2127
MB-6019	Female	67	Breast Invasive Ductal Carcinoma	Normal	NA	Glycolytic/plurimetabolic	1	406
MB-6163	Female	71.62	Breast Mixed Ductal and Lobular Carcinoma	LumA	NA	unclassified	1	2660
MB-6157	Female	86.29	Breast Invasive Ductal Carcinoma	Basal	NA	unclassified	1	476
MB-6179	Female	59.08	Breast Mixed Ductal and Lobular Carcinoma	LumA	NA	unclassified	1	1754
MB-6105	Female	78.93	Breast Mixed Ductal and Lobular Carcinoma	Her2	NA	Glycolytic/plurimetabolic	1	5766
MB-6047	Female	72.94	Breast	Her2	NA	Proliferative/progenitor	1	1136
MB-6001	Female	68.7	Breast Mixed Ductal and Lobular Carcinoma	LumA	NA	unclassified	1	4059
MB-6050	Female	51.07	Breast Invasive Ductal Carcinoma	LumA	NA	unclassified	0	5766
MB-6169	Female	39.17	Breast Invasive Ductal Carcinoma	Basal	NA	Glycolytic/plurimetabolic	1	2542
MB-4548	Female	50.42	Breast Invasive Ductal Carcinoma	Her2	Stage_II	unclassified	0	9685
MB-4564	Female	74.67	Breast Invasive Ductal Carcinoma	LumA	NA	unclassified	1	6313
MB-4591	Female	71.93	Breast Invasive Ductal Carcinoma	LumB	Stage_II	unclassified	1	1235
MB-4557	Female	51.25	Breast Mixed Ductal and Lobular Carcinoma	LumA	Stage_II	unclassified	0	8394
MB-4601	Female	39.14	Breast Invasive Ductal Carcinoma	Basal	Stage_II	Glycolytic/plurimetabolic	1	1688
MB-4598	Female	67.92	Breast Invasive Ductal Carcinoma	LumB	Stage_II	Proliferative/progenitor	1	3581
MB-4578	Female	72.74	Breast Invasive Ductal Carcinoma	LumA	Stage_II	unclassified	1	5920
MB-4593	Female	48.44	Breast Invasive Ductal Carcinoma	LumA	Stage_I	unclassified	0	4207
MB-5186	Female	42.84	Breast Invasive Ductal Carcinoma	LumA	Stage_I	unclassified	0	6098
MB-4974	Female	65.16	Breast Invasive Ductal Carcinoma	Basal	Stage_I	Glycolytic/plurimetabolic	1	5283
MB-4978	Female	58.89	Breast Invasive Lobular Carcinoma	Normal	Stage_I	unclassified	0	5953
MB-5086	Female	65.41	Breast Invasive Ductal Carcinoma	LumA	Stage_I	unclassified	1	2527
MB-5150	Female	69.29	Breast Invasive Lobular Carcinoma	Normal	Stage_I	Neuronal	1	3325
MB-5345	Female	76.87	Breast Invasive Ductal Carcinoma	Normal	Stage_II	Glycolytic/plurimetabolic	1	6481
MB-4696	Female	49.98	Breast Invasive Ductal Carcinoma	claudin-low	NA	unclassified	0	7658
MB-4695	Female	61.12	Breast Invasive Lobular Carcinoma	Normal	Stage_II	unclassified	1	639
MB-4714	Female	64.68	Breast Invasive Ductal Carcinoma	Basal	Stage_II	unclassified	1	2510
MB-4705	Female	63.58	Breast Invasive Ductal Carcinoma	LumA	Stage_II	unclassified	1	6393
MB-4882	Female	76.71	Breast Invasive Ductal Carcinoma	LumA	Stage_I	Glycolytic/plurimetabolic	1	7983
MB-4879	Female	49.34	Breast Invasive Ductal Carcinoma	Her2	Stage_I	unclassified	1	2399
MB-4881	Female	37.05	Breast Invasive Ductal Carcinoma	Basal	NA	Proliferative/progenitor	0	8226
MB-4846	Female	63.07	Breast Invasive Lobular Carcinoma	LumB	Stage_II	Proliferative/progenitor	1	3049
MB-4870	Female	57.33	Breast Invasive Ductal Carcinoma	LumA	Stage_II	Neuronal	0	6872
MB-4224	Female	72.39	Breast Invasive Ductal Carcinoma	NA	Stage_II	unclassified	1	1965
MB-4845	Female	86.75	Breast Invasive Ductal Carcinoma	LumA	Stage_II	unclassified	1	764
MB-4904	Female	64.3	Breast Invasive Ductal Carcinoma	claudin-low	Stage_III	Proliferative/progenitor	1	3877
MB-4865	Female	50.7	Breast Invasive Ductal Carcinoma	claudin-low	Stage_II	Proliferative/progenitor	0	6897
MB-4876	Female	42.45	Breast Invasive Lobular Carcinoma	claudin-low	Stage_II	Glycolytic/plurimetabolic	1	4518
MB-4860	Female	44.95	Breast Invasive Lobular Carcinoma	LumA	Stage_I	unclassified	0	7038
MB-5081	Female	43.63	Breast Invasive Ductal Carcinoma	Normal	NA	Mitochondrial	1	1740
MB-4897	Female	40.04	Breast Mixed Ductal and Lobular Carcinoma	Normal	Stage_I	unclassified	0	5923
MB-4925	Female	76.54	Breast Invasive Ductal Carcinoma	LumB	Stage_II	Glycolytic/plurimetabolic	1	3083
MB-4883	Female	57.93	Breast Invasive Ductal Carcinoma	LumA	Stage_I	Mitochondrial	0	8067
MB-4896	Female	41.53	Breast Invasive Ductal Carcinoma	Basal	Stage_II	Glycolytic/plurimetabolic	1	1946
MB-4987	Female	76.37	Breast Invasive Ductal Carcinoma	LumA	Stage_I	unclassified	1	6653
MB-4416	Female	44.89	Breast Invasive Ductal Carcinoma	claudin-low	Stage_II	Glycolytic/plurimetabolic	1	7248
MB-4374	Female	77.51	Breast Invasive Ductal Carcinoma	LumA	Stage_II	unclassified	1	1277
MB-4407	Female	44.4	Breast Invasive Ductal Carcinoma	Basal	Stage_I	unclassified	1	2501
MB-5039	Female	67.7	Breast Invasive Ductal Carcinoma	LumB	Stage_III	unclassified	1	1864
MB-4119	Female	65.46	Breast Invasive Ductal Carcinoma	Her2	Stage_II	unclassified	1	2034
MB-4091	Female	74.45	Breast Invasive Ductal Carcinoma	LumA	Stage_II	unclassified	1	8441
MB-5079	Female	66.38	Breast Invasive Ductal Carcinoma	LumA	Stage_I	unclassified	0	5998
MB-5073	Female	67.87	Breast Invasive Ductal Carcinoma	claudin-low	Stage_II	Neuronal	1	5825
MB-5105	Female	63.24	Breast Invasive Ductal Carcinoma	LumA	Stage_I	unclassified	1	6133
MB-4254	Female	68.7	Breast Invasive Ductal Carcinoma	Basal	NA	Proliferative/progenitor	0	5352
MB-5174	Female	54.69	Breast Invasive Ductal Carcinoma	Her2	NA	unclassified	1	4536
MB-4742	Female	76.42	Breast Mixed Ductal and Lobular Carcinoma	LumA	Stage_II	unclassified	1	2494
MB-5239	Female	69.5	Breast Mixed Ductal and Lobular Carcinoma	LumB	Stage_I	Mitochondrial	0	5764
MB-5251	Female	76.77	Breast Invasive Ductal Carcinoma	LumA	Stage_II	unclassified	1	3374
MB-4996	Female	69.65	Breast Invasive Ductal Carcinoma	LumA	Stage_II	unclassified	1	2993
MB-4282	Female	49.61	Breast Invasive Ductal Carcinoma	LumA	Stage_I	unclassified	0	1023
MB-4603	Female	42.79	Breast Invasive Ductal Carcinoma	Normal	Stage_I	unclassified	0	7177
MB-4621	Female	39.51	Breast Invasive Ductal Carcinoma	Basal	Stage_III	Proliferative/progenitor	0	8156
MB-4853	Female	62.35	Breast Invasive Lobular Carcinoma	LumA	Stage_I	unclassified	0	7978
MB-4362	Female	50.08	Breast Invasive Ductal Carcinoma	Normal	Stage_I	unclassified	0	8018
MB-4602	Female	58.38	Breast Invasive Ductal Carcinoma	LumB	Stage_II	Proliferative/progenitor	1	3684
MB-4222	Female	58.8	Breast Invasive Ductal Carcinoma	Her2	Stage_II	unclassified	1	1657
MB-4893	Female	33.04	Breast Invasive Ductal Carcinoma	claudin-low	Stage_II	Glycolytic/plurimetabolic	0	5301
MB-4859	Female	74.29	Breast Invasive Ductal Carcinoma	claudin-low	Stage_I	Glycolytic/plurimetabolic	1	4734
MB-4212	Female	45.5	Breast Invasive Ductal Carcinoma	LumA	NA	unclassified	0	9911
MB-4873	Female	64.47	Breast Invasive Ductal Carcinoma	LumB	Stage_III	Mitochondrial	1	3530
MB-4942	Female	60.31	Breast Invasive Ductal Carcinoma	claudin-low	Stage_II	Proliferative/progenitor	1	3724
MB-4949	Female	69.75	Breast Invasive Ductal Carcinoma	LumB	Stage_II	Glycolytic/plurimetabolic	0	6509
MB-4928	Female	75.2	Breast Invasive Ductal Carcinoma	Her2	Stage_II	Glycolytic/plurimetabolic	0	6601
MB-5098	Female	61.92	Breast Invasive Ductal Carcinoma	LumA	Stage_I	Mitochondrial	1	5592
MB-5313	Female	79.12	Breast Invasive Lobular Carcinoma	Her2	Stage_II	Glycolytic/plurimetabolic	1	1396
MB-4145	Female	60.33	Breast Invasive Ductal Carcinoma	Her2	Stage_I	unclassified	1	6529
MB-5122	Female	77.66	Breast Mixed Ductal and Lobular Carcinoma	LumA	NA	unclassified	1	3771
MB-5278	Female	47.92	Breast Mixed Ductal and Lobular Carcinoma	Normal	Stage_I	unclassified	1	2999
MB-4213	Female	67.02	Breast Invasive Ductal Carcinoma	LumB	Stage_II	Neuronal	1	2535
MB-4126	Female	73.2	Breast Invasive Ductal Carcinoma	Her2	Stage_II	unclassified	1	5244
MB-4957	Female	70.38	Breast Mixed Ductal and Lobular Carcinoma	LumB	Stage_I	unclassified	1	5930
MB-5470	Female	48.07	Breast Mixed Ductal and Lobular Carcinoma	Basal	NA	Glycolytic/plurimetabolic	1	1262
MB-5317	Female	69.7	Breast Mixed Ductal and Lobular Carcinoma	LumB	Stage_II	Mitochondrial	1	1609
MB-5308	Female	67.62	Breast Invasive Ductal Carcinoma	Normal	Stage_II	Glycolytic/plurimetabolic	1	3143
MB-4976	Female	73.65	Breast Invasive Ductal Carcinoma	LumA	NA	unclassified	1	6723
MB-5277	Female	35.78	Breast Invasive Ductal Carcinoma	Normal	NA	unclassified	1	6632
MB-5110	Female	59.12	Breast Invasive Lobular Carcinoma	Normal	Stage_II	unclassified	1	657
MB-4046	Female	59.24	Breast Mixed Ductal and Lobular Carcinoma	Her2	Stage_I	unclassified	1	8941
MB-4012	Female	63.23	Breast Invasive Ductal Carcinoma	Her2	Stage_II	unclassified	1	8321
MB-4141	Female	58.32	Breast Invasive Ductal Carcinoma	Her2	NA	unclassified	1	4435
MB-4001	Female	74.51	Breast Invasive Ductal Carcinoma	LumA	Stage_II	unclassified	1	1490
MB-4792	Female	49.92	Breast Invasive Ductal Carcinoma	Basal	Stage_II	Proliferative/progenitor	1	1219
MB-4738	Female	42.27	Breast Mixed Ductal and Lobular Carcinoma	Normal	Stage_I	unclassified	0	5282
MB-4264	Female	72.17	Breast Invasive Ductal Carcinoma	LumA	NA	unclassified	1	4896
MB-4794	Female	89	Breast Invasive Ductal Carcinoma	LumA	Stage_II	Mitochondrial	1	1365
MB-4782	Female	43.85	Breast Invasive Ductal Carcinoma	Normal	NA	unclassified	0	7532
MB-5008	Female	65.76	Breast Invasive Ductal Carcinoma	Her2	Stage_III	Proliferative/progenitor	0	6699
MB-4426	Female	70.84	Breast Invasive Ductal Carcinoma	Basal	Stage_II	unclassified	1	5127
MB-4390	Female	68.49	Breast Invasive Ductal Carcinoma	LumA	Stage_II	unclassified	1	4930
MB-4434	Female	74.84	Breast Invasive Ductal Carcinoma	Her2	Stage_II	unclassified	1	4443
MB-4368	Female	74.6	Breast Invasive Ductal Carcinoma	LumA	Stage_II	unclassified	1	3584
MB-4442	Female	47.29	Breast Invasive Ductal Carcinoma	LumA	Stage_I	unclassified	0	8906
MB-4418	Female	56.11	Breast Invasive Ductal Carcinoma	LumA	Stage_I	unclassified	0	9229
MB-4381	Female	59.75	Breast Invasive Ductal Carcinoma	Normal	Stage_II	unclassified	1	1844
MB-4395	Female	45.21	Breast Invasive Ductal Carcinoma	Her2	NA	Proliferative/progenitor	1	4188
MB-4630	Female	67.48	Breast Invasive Ductal Carcinoma	LumB	NA	Proliferative/progenitor	1	2875
MB-6010	Female	70.28	Breast Invasive Ductal Carcinoma	LumB	NA	Proliferative/progenitor	0	6547
MB-6021	Female	51.94	Breast Invasive Lobular Carcinoma	LumA	NA	unclassified	0	9037
MB-6059	Female	50.88	Breast Invasive Ductal Carcinoma	Normal	NA	Glycolytic/plurimetabolic	0	8354
MB-6154	Female	71.74	Breast Invasive Ductal Carcinoma	LumB	NA	Proliferative/progenitor	0	5859
MB-6097	Female	68.59	Breast Invasive Ductal Carcinoma	LumA	NA	unclassified	1	4791
MB-6107	Female	71.38	Breast Invasive Lobular Carcinoma	Normal	NA	Glycolytic/plurimetabolic	1	3700
MB-6023	Female	60.28	Breast Invasive Lobular Carcinoma	Normal	NA	unclassified	0	6989
MB-6152	Female	60.62	Breast Invasive Ductal Carcinoma	Basal	NA	Glycolytic/plurimetabolic	0	6867
MB-6018	Female	65.03	Breast Invasive Ductal Carcinoma	LumA	NA	unclassified	1	4295
MB-6082	Female	46.47	Breast Invasive Ductal Carcinoma	Normal	NA	unclassified	1	3075
MB-6029	Female	63.35	Breast	LumA	NA	Glycolytic/plurimetabolic	1	8351
MB-5295	Female	60.51	Breast Invasive Ductal Carcinoma	Basal	Stage_II	unclassified	1	2271
MB-5386	Female	65.86	Breast Invasive Ductal Carcinoma	LumB	Stage_I	unclassified	0	5766
MB-5092	Female	76.37	Breast Invasive Ductal Carcinoma	LumA	Stage_II	unclassified	1	5237
MB-6068	Female	43.75	Breast Invasive Ductal Carcinoma	Basal	NA	Glycolytic/plurimetabolic	1	5478
MB-6039	Female	65.96	Breast Invasive Ductal Carcinoma	Her2	NA	Proliferative/progenitor	1	2194
MB-6022	Female	90	Breast Invasive Ductal Carcinoma	LumB	NA	Mitochondrial	1	1562
MB-6125	Female	63.27	Breast Invasive Ductal Carcinoma	Normal	NA	unclassified	1	4617
MB-6053	Female	69.39	Breast Invasive Ductal Carcinoma	LumB	NA	Proliferative/progenitor	0	7524
[truncated: 487 more rows]

## Sheet: Tab 9 - Supplementary Table 1h
Supplementary Table 1: Clinical and molecular description of sample datasets
[truncated: 110 more rows]

[truncated: 66 more sheets: Tab 10 - Supplementary Table 1i, Tab 11 - Supplementary Table 2a, Tab 12 - Supplementary Table 2b, Tab 13 - Supplementary Table 2c, Tab 14 - Supplementary Table 2d, Tab 15 - Supplementary Table 2e, Tab 16 - Supplementary Table 2f, Tab 17 - Supplementary Table 2g, Tab 18 - Supplementary Table 2h, Tab 19 - Supplementary Table 2i, Tab 20 - Supplementary Table 2j, Tab 21 - Supplementary Table 2k, Tab 22 - Supplementary Table 2l, Tab 23 - Supplementary Table 2m, Tab 24 - Supplementary Table 3a, Tab 25 - Supplementary Table 3b, Tab 26 - Supplementary Table 3c, Tab 27 - Supplementary Table 3d, Tab 28 - Supplementary Table 3e, Tab 29 - Supplementary Table 4 …]
