# Supplementary material for: Integrative multi-omics networks identify PKCδ and DNA-PK as master kinases of glioblastoma subtypes and guide targeted cancer therapy
Source: Nat Cancer. 2023 Feb 2;4(2):181–202. doi: 10.1038/s43018-022-00510-x (PMC9970878; doi:10.1038/s43018-022-00510-x)
Supplement: Source Data Fig. 6 — Statistical Source Data. [file 43018_2022_510_MOESM5_ESM.xlsx]

## Sheet: VEC vs SLC45A1
	Cell	H502 pcDNA
		VEC	SLC45A1
	TEST	9.74066	8.42834
		7.34892	6.15414
		6.70266	6.04693
		7.67497	7.24933
		7.74671	7.37767
	Average	7.84278	7.05128
	STDEV	1.13832	0.98179

## Sheet: Mitochondria vs Glycolysis_modi
	Cell	Mitochondria			Glycolysis
		3309	245	5589	3927	3955	3590	3408
	TEST	7.12416	6.6	7.26914	8.2	8.4	8.4	8.3
		6.95944	6.7	7.23612	8.2	8.5	8.5	8.3
		7.17627	6.6	7.30422	8.3	8.6	8.6	8.3
	Average	7.08662	6.63333	7.26983	8.23333	8.5	8.5	8.3
	STDEV	0.113183	0.057735	0.0340571	0.057735	0.1	0.1	0
								1.01439e-11
								0.000557129

## Sheet: Source Data Fig.6a
Source Data Figure 6a
Cell viability with different glycolytic inhibitors treatement by bioluminoscent assay
PDCs CODE		017			019			021			059			060			057			076			008			078			045			037			062
CB-839 Ratio of cell viability	Drug Concentration (Log(M))	Ratio	STDEV	replication #	Ratio	STDEV	replication #	Ratio	STDEV	replication #	Ratio	STDEV	replication #	Ratio	STDEV	replication #	Ratio	STDEV	replication #	Ratio	STDEV	replication #	Ratio	STDEV	replication #	Ratio	STDEV	replication #	Ratio	STDEV	replication #	Ratio	STDEV	replication #	Ratio	STDEV	replication #
	-9.5	1	0.02	6	1	0.07	6	1	0.07	6	1	0.04	6	1	0.02	6	1	0.07	6	1	0.00482	3	1	0.0156	3	1	0.0106	3	1	0.0117	3	1	0.0394	3	1	0.0195	3
	-9.118	0.96	0.03	6	1.07	0.09	6	0.99	0.07	6	1	0.03	6	0.97	0.04	6	0.91	0.04	6	1.03	0.0379	3	0.929	0.0146	3	0.93	0.0119	3	0.907	0.0361	3	1.02	0.0401	3	0.99	0.0241	3
	-8.64088	0.95	0.04	6	1.05	0.06	6	0.95	0.02	6	0.99	0.03	6	0.93	0.02	6	0.87	0.09	6	1.05	0.0274	3	0.938	0.0207	3	0.918	0.0164	3	0.936	0.0132	3	0.94	0.0322	3	0.93	0.0227	3
	-8.16376	0.92	0.03	6	1.03	0.01	6	0.96	0.02	6	0.98	0.01	6	0.87	0.03	6	0.89	0.05	6	0.958	0.0354	3	0.905	0.00337	3	0.915	0.0497	3	0.961	0.0447	3	0.925	0.0484	3	0.943	0.0237	3
	-7.68664	0.93	0.02	6	1.09	0.03	6	0.95	0.05	6	0.99	0.04	6	0.88	0.03	6	0.85	0.02	6	0.908	0.0139	3	0.866	0.0285	3	0.923	0.00659	3	0.877	0.0299	3	0.943	0.0436	3	0.915	0.0172	3
	-7.20952	0.99	0.08	6	1.01	0.03	6	0.98	0.06	6	0.97	0.05	6	0.86	0.02	6	0.94	0.04	6	0.938	0.0221	3	0.839	0.0325	3	0.919	0.0118	3	0.868	0.0429	3	0.93	0.0237	3	0.908	0.0217	3
	-6.73239	0.89	0.04	6	1.01	0.05	6	0.98	0.1	6	0.89	0.03	6	0.81	0.05	6	0.85	0.05	6	0.949	0.0265	3	0.818	0.0164	3	0.903	0.0161	3	0.86	0.00303	3	0.945	0.0261	3	0.904	0.0281	3
	-6.25527	0.87	0.05	6	0.99	0.08	6	0.89	0.04	6	0.9	0.06	6	0.82	0.02	6	0.78	0.06	6	0.94	0.00273	3	0.795	0.0249	3	0.883	0.0159	3	0.899	0.0294	3	0.902	0.0264	3	0.886	0.0264	3
	-5.77815	0.89	0.02	6	0.98	0.05	6	0.92	0.04	6	0.86	0.07	6	0.82	0.03	6	0.78	0.01	6	0.933	0.0328	3	0.792	0.0196	3	0.873	0.0122	3	0.893	0.032	3	0.914	0.0115	3	0.888	0.00676	3
	-5.30103	0.87	0.03	6	0.97	0.03	6	0.83	0.03	6	0.78	0.07	6	0.7	0.01	6	0.77	0.04	6	0.92	0.0258	3	0.771	0.0235	3	0.857	0.0146	3	0.866	0.0187	3	0.894	0.0237	3	0.928	0.0297	3
PDCs CODE		019			021			060			057			008			078			037			062
Tricosadiynoic acid Ratio of cell viability	Drug Concentration (Log(M))	Ratio	STDEV	replication #	Ratio	STDEV	replication #	Ratio	STDEV	replication #	Ratio	STDEV	replication #	Ratio	STDEV	replication #	Ratio	STDEV	replication #	Ratio	STDEV	replication #	Ratio	STDEV	replication #
	-9.5	1	0.02	6	1	0.06	6	1	0.00781	3	1	0.0244	3	1	0.08	6	1	0.07	6	1	0.00682	3	1	0.014	3
	-9.118	1.04	0.06	6	0.97	0.05	6	0.978	0.0184	3	1.02	0.0107	3	1.05	0.04	6	1.05	0.07	6	0.971	0.0193	3	1.02	0.0181	3
	-8.64088	1.02	0.03	6	0.95	0.04	6	0.96	0.0261	3	0.97	0.0545	3	1.01	0.07	6	1.04	0.07	6	1	0.0353	3	0.96	0.0311	3
	-8.16376	1.04	0.05	6	0.99	0.02	6	0.958	0.0157	3	1	0.011	3	1	0.08	6	1.03	0.05	6	1.02	0.0382	3	0.988	0.00822	3
	-7.68664	1.09	0.03	6	1.01	0.04	6	0.961	0.0424	3	1.06	0.0216	3	1.08	0.04	6	1.02	0.05	6	1.02	0.00546	3	0.967	0.0166	3
	-7.20952	1.1	0.03	6	1	0.04	6	0.984	0.0205	3	1.02	0.0058	3	1.07	0.07	6	1.03	0.04	6	0.991	0.0282	3	1	0.0215	3
	-6.73239	1.05	0.04	6	1.01	0.05	6	0.99	0.000356	3	1.03	0.0578	3	1.07	0.04	6	1.03	0.04	6	1.01	0.0311	3	0.979	0.023	3
	-6.25527	1.11	0.03	6	1.03	0.03	6	0.984	0.00827	3	1.04	0.0108	3	1.09	0.06	6	1.04	0.04	6	0.951	0.0295	3	0.957	0.0135	3
	-5.77815	1.11	0.01	6	1.07	0.03	6	0.972	0.00894	3	1.03	0.00728	3	1.09	0.05	6	1.03	0.05	6	0.992	0.0258	3	0.996	0.024	3
	-5.30103	1.08	0.04	6	1.07	0.04	6	1	0.0224	3	1.01	0.0386	3	0.98	0.06	6	0.99	0.08	6	1.02	0.0403	3	1.04	0.0197	3
PDCs CODE		017			019			021			059			060			057			076			078			045
WZB117 Ratio of cell viability	Drug Concentration (Log(M))	Ratio	STDEV	replication #	Ratio	STDEV	replication #	Ratio	STDEV	replication #	Ratio	STDEV	replication #	Ratio	STDEV	replication #	Ratio	STDEV	replication #	Ratio	STDEV	replication #	Ratio	STDEV	replication #	Ratio	STDEV	replication #
	-8.5	1	0.07	6	1	0.03	6	1	0.04	6	1	0.02	6	1	0.03	6	1	0.09	6	1	0.04	6	1	0.04	6	1	0.06	6
	-7.81697	0.93	0.03	6	0.96	0.05	6	1	0.07	6	0.99	0.03	6	0.98	0.03	6	0.99	0.04	6	0.98	0.02	6	1.01	0.03	6	1.04	0.05	6
	-7.33985	0.93	0.04	6	0.95	0.05	6	0.98	0.04	6	0.99	0.04	6	0.99	0.03	6	0.91	0.06	6	0.95	0.04	6	0.99	0.04	6	1	0.04	6
	-6.86273	0.97	0.05	6	0.95	0.05	6	0.98	0.05	6	1.02	0.09	6	0.97	0.05	6	0.92	0.07	6	0.95	0.02	6	0.99	0.03	6	1.02	0.02	6
	-6.38561	0.93	0.04	6	0.94	0.04	6	1	0.04	6	0.97	0.05	6	0.97	0.02	6	0.95	0.05	6	0.96	0.01	6	1	0.03	6	0.99	0.05	6
	-5.90848	0.99	0.03	6	0.93	0.09	6	0.97	0.05	6	0.99	0.02	6	0.97	0.03	6	0.95	0.05	6	0.96	0.03	6	1	0.01	6	1.02	0.05	6
	-5.43136	0.92	0.03	6	0.81	0.07	6	0.93	0.03	6	0.95	0.05	6	0.95	0.04	6	0.92	0.06	6	0.9	0.02	6	0.97	0.02	6	1	0.02	6
PDCs CODE		017			019			021			060			057			008			078			045			037			062
GNE-140 Ratio of cell viability	Drug Concentration (Log(M))	Ratio	STDEV	replication #	Ratio	STDEV	replication #	Ratio	STDEV	replication #	Ratio	STDEV	replication #	Ratio	STDEV	replication #	Ratio	STDEV	replication #	Ratio	STDEV	replication #	Ratio	STDEV	replication #	Ratio	STDEV	replication #	Ratio	STDEV	replication #
	-9.5	1	0.0108	3	1	0.0391	6	1	0.017	6	1	0.0204	3	1	0.0256	6	1	0.011	6	1	0.107	3	1	0.024	3	1	0.0429	3	1	0.032	3
	-9.118	1.03	0.0184	3	0.983	0.0372	6	0.999	0.0287	6	1.03	0.0258	3	1.03	0.025	6	1.05	0.0356	6	0.954	0.0453	3	0.982	0.0235	3	1	0.0439	3	1	0.0332	3
	-8.64088	1.05	0.0131	3	1	0.0204	6	1.06	0.105	6	1.05	0.0505	3	1.03	0.02	6	1.02	0.0113	6	0.897	0.0404	3	0.921	0.0493	3	0.965	0.0198	3	0.96	0.0357	3
	-8.16376	1.01	0.0138	3	1.04	0.0305	6	1.06	0.0455	6	0.99	0.0147	3	1.02	0.0148	6	1.01	0.0455	6	0.921	0.0599	3	0.902	0.0361	3	1	0.0349	3	0.973	0.00465	3
	-7.68664	1.07	0.0146	3	1.07	0.0228	6	1.05	0.0247	6	1.06	0.0277	3	1.03	0.0353	6	1.08	0.0402	6	0.972	0.075	3	0.936	0.0196	3	1.05	0.0272	3	1.01	0.0389	3
	-7.20952	1.06	0.0316	3	1.04	0.0296	6	1.05	0.0356	6	1.09	0.0125	3	1.02	0.022	6	1.03	0.0333	6	0.97	0.0457	3	0.91	0.0392	3	1.09	0.0303	3	1.11	0.0469	3
	-6.73239	1.05	0.00487	3	0.978	0.0659	6	1.01	0.0295	6	1.04	0.0269	3	1.03	0.0264	6	0.999	0.0321	6	0.949	0.0349	3	0.935	0.0425	3	1.03	0.0236	3	1	0.0264	3
	-6.25527	1.03	0.00808	3	0.973	0.0319	6	1.02	0.0341	6	1.06	0.0322	3	1.01	0.0264	6	1	0.0235	6	0.961	0.0297	3	0.949	0.0129	3	0.984	0.0342	3	0.984	0.021	3
	-5.77815	1.02	0.0233	3	0.958	0.0215	6	1.02	0.0385	6	1.01	0.0143	3	1.06	0.0233	6	0.974	0.0268	6	0.942	0.0112	3	0.988	0.0625	3	0.97	0.0324	3	0.978	0.0129	3
	-5.30103	0.989	0.0214	3	0.896	0.0598	6	0.986	0.0133	6	0.991	0.0379	3	1.01	0.0179	6	0.874	0.0205	6	0.979	0.0256	3	1.01	0.0266	3	0.982	0.0227	3	1	0.0345	3
PDCs CODE		017			019			021			060			057			076			078			045			037			062
PT-2399 Ratio of cell viability	Drug Concentration (Log(M))	Ratio	STDEV	replication #	Ratio	STDEV	replication #	Ratio	STDEV	replication #	Ratio	STDEV	replication #	Ratio	STDEV	replication #	Ratio	STDEV	replication #	Ratio	STDEV	replication #	Ratio	STDEV	replication #	Ratio	STDEV	replication #	Ratio	STDEV	replication #
	-9.5	1	0.07	6	1	0.0227	6	1	0.0271	6	1	0.08	6	1	0.02	6	1	0.0486	3	1	0.02	6	1	0.0347	3	1	0.00369	3	1	0.0138	3
	-9.118	1	0.07	6	1.01	0.0254	6	0.995	0.0264	6	1	0.04	6	1.03	0.017	6	0.971	0.00854	3	1.06	0.05	6	0.95	0.03	3	0.934	0.0237	3	0.983	0.0261	3
	-8.64088	0.99	0.05	6	1.04	0.0395	6	1.02	0.0245	6	1.04	0.05	6	1.04	0.0997	6	0.963	0.0187	3	1.02	0.01	6	0.944	0.0341	3	0.961	0.0164	3	1.03	0.0379	3
	-8.16376	1	0.05	6	1.06	0.0463	6	1.04	0.0208	6	1.03	0.05	6	1.02	0.0403	6	0.959	0.0133	3	1.04	0.06	6	0.952	0.00447	3	0.947	0.0139	3	1	0.0205	3
	-7.68664	1.03	0.04	6	1.01	0.0601	6	1.04	0.0244	6	1.1	0.05	6	1.04	0.0232	6	0.964	0.00351	3	1.07	0.03	6	0.92	0.023	3	0.981	0.0146	3	0.976	0.011	3
	-7.20952	1.02	0.06	6	1.07	0.0403	6	1.04	0.0238	6	1.09	0.04	6	1.06	0.033	6	1.03	0.0452	3	1.05	0.01	6	0.996	0.0373	3	1.03	0.00697	3	1.06	0.023	3
	-6.73239	1.02	0.06	6	1.06	0.053	6	1.02	0.0386	6	1.08	0.04	6	1.04	0.0193	6	1.01	0.0247	3	1.05	0.02	6	0.955	0.0213	3	1	0.0144	3	0.978	0.033	3
	-6.25527	1.03	0.04	6	1.07	0.025	6	1.01	0.0248	6	1.1	0.03	6	1.03	0.0271	6	0.974	0.00907	3	1.03	0.02	6	0.982	0.0139	3	0.989	0.0441	3	0.972	0.0314	3
	-5.77815	1.04	0.07	6	1.05	0.0477	6	1.01	0.0169	6	1.08	0.07	6	1.05	0.0389	6	0.998	0.00776	3	1.05	0.03	6	0.931	0.00588	3	0.999	0.0451	3	1.04	0.0023	3
	-5.30103	1.03	0.05	6	0.949	0.0286	6	1.01	0.0234	6	1.09	0.05	6	0.997	0.0264	6	0.966	0.00225	3	0.99	0.02	6	0.965	0.0355	3	0.971	0.0212	3	1.04	0.021	3
PDCs CODE		017			019			021			059			060			057			008			045			037			062
Lonidamine Ratio of cell viability	Drug Concentration (Log(M))	Ratio	STDEV	replication #	Ratio	STDEV	replication #	Ratio	STDEV	replication #	Ratio	STDEV	replication #	Ratio	STDEV	replication #	Ratio	STDEV	replication #	Ratio	STDEV	replication #	Ratio	STDEV	replication #	Ratio	STDEV	replication #	Ratio	STDEV	replication #
	-8	1	0.03	6	1	0.05	6	1	0.04	6	1	0.06	6	1	0.02	6	1	0.06	6	1	0.0265	3	1	0.0476	3	1	0.0491	3	1	0.0498	3
	-7.33985	1	0.03	6	1	0.05	6	1.06	0.05	6	1.01	0.08	6	1	0.03	6	1	0.06	6	0.964	0.0134	3	0.945	0.00681	3	0.975	0.037	3	0.975	0.037	3
	-6.86273	0.95	0.02	6	0.98	0.07	6	1.06	0.07	6	1.01	0.05	6	0.99	0.03	6	1	0.04	6	0.984	0.0151	3	0.928	0.0355	3	0.995	0.0411	3	0.995	0.0415	3
	-6.38561	0.98	0.03	6	0.98	0.08	6	1.06	0.05	6	0.98	0.03	6	0.97	0.06	6	0.97	0.03	6	1.02	0.0221	3	0.956	0.0578	3	0.928	0.027	3	0.928	0.027	3
	-5.90849	0.99	0.05	6	1.01	0.09	6	1.1	0.06	6	0.97	0.06	6	1.02	0.04	6	0.97	0.05	6	1.01	0.0157	3	0.953	0.0446	3	0.945	0.0293	3	0.945	0.0297	3
	-5.43136	0.97	0.05	6	1	0.05	6	1.08	0.07	6	0.99	0.04	6	1.02	0.03	6	0.93	0.03	6	0.982	0.0224	3	0.951	0.0227	3	0.949	0.0206	3	0.95	0.0205	3
	-4.95424	0.98	0.02	6	0.97	0.04	6	1.04	0.05	6	1.01	0.04	6	1	0.08	6	0.97	0.05	6	0.997	0.0236	3	0.945	0.027	3	0.963	0.0233	3	0.963	0.0233	3
	-4.47712	0.96	0.04	6	0.98	0.07	6	1.04	0.07	6	1.01	0.06	6	0.99	0.03	6	0.96	0.05	6	0.967	0.023	3	0.964	0.0219	3	0.929	0.0117	3	0.928	0.0112	3
	-4	0.91	0.01	6	0.98	0.05	6	1	0.05	6	1.02	0.05	6	0.92	0.03	6	0.96	0.07	6	0.918	0.0148	3	0.909	0.00521	3	0.925	0.0404	3	0.926	0.0399	3
PDCs CODE		017			019			021			060			057			076			078			037			062
3-BP Ratio of cell viability	Drug Concentration (Log(M))	Ratio	STDEV	replication #	Ratio	STDEV	replication #	Ratio	STDEV	replication #	Ratio	STDEV	replication #	Ratio	STDEV	replication #	Ratio	STDEV	replication #	Ratio	STDEV	replication #	Ratio	STDEV	replication #	Ratio	STDEV	replication #
	-7	1	0.01	6	1	0.0432	6	1	0.0283	6	1	0.02	6	1	0.0238	6	1	0.0149	3	1	0.0224	3	1	0.00695	3	1	0.0327	3
	-6.40824	1.05	0.04	6	1.07	0.0263	6	1.03	0.0209	6	1.01	0.03	6	1.03	0.0238	6	0.929	0.0235	3	0.959	0.0322	3	1.05	0.02	3	0.992	0.0262	3
	-6.10721	1.05	0.02	6	1.01	0.0194	6	1.03	0.0236	6	1.02	0.02	6	1.04	0.0199	6	0.953	0.0223	3	0.976	0.027	3	0.988	0.0393	3	0.951	0.0106	3
	-5.80618	1.05	0.04	6	1.08	0.0329	6	1.02	0.0241	6	1.03	0.03	6	1.03	0.0122	6	0.934	0.0359	3	0.996	0.0237	3	0.989	0.0367	3	0.964	0.0338	3
	-5.50515	1.07	0.04	6	1.03	0.0389	6	1.02	0.0316	6	1.03	0.02	6	1.05	0.0141	6	0.97	0.0379	3	1	0.0283	3	1.05	0.0299	3	0.977	0.0197	3
	-5.20412	1.11	0.04	6	1.03	0.0392	6	1.05	0.0307	6	1.05	0.03	6	1.06	0.0166	6	0.937	0.0305	3	0.95	0.0166	3	1.07	0.0201	3	0.997	0.0513	3
	-4.90309	1.09	0.04	6	1.02	0.0438	6	1.04	0.0332	6	1.06	0.03	6	1.03	0.0117	6	0.948	0.0245	3	0.993	0.0352	3	1.04	0.0357	3	0.987	0.00321	3
	-4.60206	1.1	0.05	6	0.986	0.024	6	1.04	0.011	6	1.06	0.03	6	1.04	0.0217	6	0.945	0.0113	3	1	0.0521	3	1.03	0.0185	3	1.01	0.0183	3
	-4.30103	1.09	0.02	6	0.952	0.0315	6	1.02	0.0158	6	1.05	0.02	6	1.06	0.0234	6	0.971	0.0242	3	1.03	0.0551	3	1.06	0.0213	3	1.03	0.0161	3
	-4	1.02	0.05	6	0.831	0.0258	6	1	0.0478	6	1.01	0.02	6	0.964	0.0237	6	0.983	0.031	3	1.01	0.0111	3	1.11	0.0196	3	1.06	0.0348	3
PDCs CODE		017			019			021			060			057			008			078			045			037			062
DCA Ratio of cell viability	Drug Concentration (Log(M))	Ratio	STDEV	replication #	Ratio	STDEV	replication #	Ratio	STDEV	replication #	Ratio	STDEV	replication #	Ratio	STDEV	replication #	Ratio	STDEV	replication #	Ratio	STDEV	replication #	Ratio	STDEV	replication #	Ratio	STDEV	replication #	Ratio	STDEV	replication #
	-6.5	1	0.03	6	1	0.0399	6	1	0.0176	6	1	0.02	6	1	0.0272	6	1	0.03	6	1	0.0121	3	1	0.0321	3	1	0.0248	3	1	0.0394	3
	-5.81697	1	0.04	6	0.975	0.0436	6	0.975	0.0185	6	1.03	0.05	6	1.04	0.0301	6	1.03	0.04	6	1.01	0.0163	3	0.987	0.0131	3	0.983	0.0335	3	0.981	0.0143	3
	-5.33985	1.04	0.07	6	0.999	0.0625	6	1	0.0791	6	1.05	0.04	6	1.02	0.0215	6	1.01	0.03	6	0.98	0.0628	3	0.99	0.046	3	0.95	0.0429	3	0.951	0.0092	3
	-4.86273	1.07	0.05	6	1	0.0189	6	0.978	0.0301	6	1.06	0.02	6	1.01	0.0136	6	1.04	0.06	6	1.02	0.0336	3	0.972	0.0101	3	1.02	0.0113	3	0.978	0.0174	3
	-4.38561	1.06	0.06	6	0.971	0.0207	6	0.991	0.0127	6	1.09	0.03	6	1.01	0.03	6	1.07	0.04	6	1.04	0.0602	3	0.987	0.051	3	1.08	0.0104	3	1.02	0.0409	3
	-3.90849	1.11	0.05	6	1	0.0252	6	0.973	0.013	6	1.07	0.04	6	1.04	0.023	6	1.05	0.09	6	1.04	0.0288	3	1.04	0.0152	3	1.06	0.0211	3	1.01	0.0283	3
	-3.43136	1.11	0.04	6	0.957	0.0423	6	0.98	0.0245	6	1.08	0.03	6	1.02	0.0104	6	1.06	0.02	6	1.04	0.0641	3	1.06	0.0183	3	1.05	0.0191	3	0.99	0.0138	3
	-2.95424	1.1	0.06	6	1.05	0.035	6	0.988	0.0326	6	1.09	0.03	6	1.04	0.0245	6	1.04	0.04	6	1.07	0.01	3	1.04	0.0111	3	1.12	0.0237	3	1.08	0.0323	3
	-2.47712	1.1	0.08	6	0.967	0.034	6	1.05	0.0155	6	1.01	0.03	6	0.959	0.0236	6	0.88	0.05	6	1.03	0.0283	3	0.949	0.0272	3	1.13	0.0389	3	0.978	0.0587	3
PDCs CODE		017			062			076			078			019			021			060			008
Ionizing radiation Ratio of cell viability	Concentration (Gy)	Ratio	STDEV	replication #	Ratio	STDEV	replication #	Ratio	STDEV	replication #	Ratio	STDEV	replication #	Ratio	STDEV	replication #	Ratio	STDEV	replication #	Ratio	STDEV	replication #	Ratio	STDEV	replication #
	0	1	0.027838	8	1	0.046949	8	1	0.023374	8	1	0.01816	8	1	0.048889	8	1	0.024376	8	1	0.037225	8	1	0.06384	8
	2	0.852447	0.021207	8	0.99952	0.042341	8	0.873866	0.03581	8	0.925127	0.013399	8	1.00035	0.05196	8	1.03531	0.021649	8	1.07502	0.027403	8	1.06199	0.059767	8
	4	0.769067	0.019306	8	1.01159	0.029357	8	0.738906	0.015372	8	0.824243	0.053461	8	0.896053	0.035751	8	0.782289	0.019039	8	1.04669	0.023882	8	1.08156	0.023321	8
	8	0.697574	0.026712	8	0.914306	0.027644	8	0.539972	0.016449	8	0.613001	0.035271	8	0.697657	0.03661	8	0.674472	0.020391	8	0.986035	0.020207	8	1.10166	0.038661	8

## Sheet: Source Data Fig.6b
Source Data Figure 6b
Cell viability with BJE-106 treatement by bioluminoscent assay
PDCs CODE		017			019			021			060			057			076			008			078			045			037			062			036			034			052
Ratio of cell viability	Drug Concentration (Log(M))	Ratio	STDEV	replication #	Ratio	STDEV	replication #	Ratio	STDEV	replication #	Ratio	STDEV	replication #	Ratio	STDEV	replication #	Ratio	STDEV	replication #	Ratio	STDEV	replication #	Ratio	STDEV	replication #	Ratio	STDEV	replication #	Ratio	STDEV	replication #	Ratio	STDEV	replication #	Ratio	STDEV	replication #	Ratio	STDEV	replication #	Ratio	STDEV	replication #
	-9.5	1	0.0387552	18	1	0.0717291	18	1	0.0220566	18	1	0.043123	18	1	0.026672	18	1	0.0570553	18	1	0.0290258	18	1	0.0377892	18	1	0.0212973	18	1	0.0203	6	1	0.0304	6	1	0.0312	6	1	0.02	6	1	0.15	6
	-9.118	0.992879	0.0451054	18	0.985534	0.0753402	18	1.05112	0.0262482	18	1.00569	0.0426374	18	1.00581	0.0395402	18	1.01144	0.0587262	18	1.01413	0.0220399	18	1.00837	0.0479139	18	0.995542	0.02806	18	1.05	0.0428	6	1.03	0.053	6	1.04	0.0593	6	1	0.05	6	0.89	0.08	6
	-8.64088	0.965946	0.0445615	18	0.984194	0.0699743	18	1.04638	0.0542738	18	0.974322	0.0375122	18	1.00601	0.0320611	18	0.985807	0.0443587	18	1.00033	0.0350226	18	0.988089	0.0355899	18	0.98547	0.0249898	18	1.08	0.0553	6	0.991	0.0311	6	1.03	0.033	6	0.97	0.06	6	0.92	0.08	6
	-8.16376	0.954447	0.0515965	18	0.921691	0.128557	18	1.01544	0.0418059	18	1.01219	0.0560103	18	0.990368	0.0291235	18	0.969171	0.0388581	18	0.993559	0.0346815	18	1.01583	0.0327046	18	0.977415	0.0256502	18	1.08	0.0332	6	1.04	0.0297	6	1.04	0.028	6	0.97	0.07	6	0.95	0.08	6
	-7.68664	0.94119	0.0178977	18	0.852121	0.0731599	18	1.02757	0.0343596	18	0.974454	0.0262344	18	0.988609	0.0342263	18	0.929909	0.0504917	18	0.972865	0.0294708	18	0.941494	0.0299305	18	0.987845	0.035237	18	1.06	0.00743	6	0.982	0.0369	6	1	0.0441	6	0.95	0.06	6	1	0.08	6
	-7.20952	0.690332	0.0377931	18	0.419546	0.054578	18	0.93731	0.0385896	18	0.710272	0.0423536	18	0.73566	0.0366434	18	0.59021	0.0271882	18	0.758857	0.0376251	18	0.694777	0.0317456	18	0.896376	0.0274982	18	0.836	0.0435	6	0.924	0.0244	6	0.889	0.0493	6	0.77	0.1	6	0.71	0.05	6
	-6.73239	0.308208	0.025782	18	0.178841	0.0113619	18	0.566199	0.0363947	18	0.482821	0.0329076	18	0.420946	0.015845	18	0.365216	0.0212226	18	0.319746	0.0283704	18	0.444676	0.0201288	18	0.530699	0.0234032	18	0.604	0.0239	6	0.648	0.0258	6	0.67	0.0246	6	0.17	0.01	6	0.52	0.09	6
	-6.25527	0.22138	0.0170334	18	0.148844	0.0102074	18	0.477932	0.0268589	18	0.515044	0.0195047	18	0.599572	0.0452429	18	0.243396	0.00965157	18	0.337238	0.0168418	18	0.581279	0.0167028	18	0.41878	0.0132478	18	0.583	0.0207	6	0.533	0.0233	6	0.771	0.0188	6	0.24	0.03	6	0.48	0.08	6
	-5.77815	0.230695	0.0124519	18	0.125187	0.0095713	18	0.462752	0.0211656	18	0.491258	0.0240411	18	0.726307	0.026905	18	0.30349	0.0199987	18	0.354329	0.0183199	18	0.553529	0.0295508	18	0.464038	0.0181838	18	0.821	0.0205	6	0.501	0.011	6	0.737	0.0258	6	0.37	0.04	6	0.42	0.06	6
	-5.30103	0.193587	0.019028	18	0.0781116	0.00888513	18	0.411034	0.0138133	18	0.364445	0.0176081	18	0.720361	0.0239077	18	0.271452	0.0149974	18	0.340363	0.0149339	18	0.453646	0.0148437	18	0.412539	0.0172421	18	0.865	0.0188	6	0.473	0.0151	6	0.789	0.0307	6	0.37	0.01	6	0.24	0.06	6

## Sheet: Source Data Fig.6c
Source Data Figure 6c
Colony- forming assay
PDCs CODE	017
Drug Concentration (µM)	CTRL	0.0617	0.186	0.55	1.67	5
Number of colony forming in 6 well plate	138	72	15	5	6	9
	133	74	23	4	8	12
	158	75	16	8	7	10
AVE	143	73.6667	18	5.66667	7	10.3333
STDEV	13.2288	1.52753	4.3589	2.08167	1	1.52753
t-test two-tailed, unequal variance
CTRL vs 0.0617μM		0.0111122
Significance		yes: *
CTRL vs 0.1860μM		0.00171833
Significance		yes: **
CTRL vs 0.5500μM		0.00253386
Significance		yes: **
CTRL vs 1.6700μM		0.00300033
Significance		yes: **
CTRL vs 5.0000μM		0.00297309
Significance		yes: **

## Sheet: Source Data Fig.6f
Source Data Figure 6f
Growth curve by bioluminoscent assay
Cell		019
		shRNA NT					shRNA PRKCD #1					shRNA PRKCD #2
Cell number/4500	Day / Experimnet#	1	2	3	4	5	1	2	3	4	5	1	2	3	4	5
	0 day	1	1	1	1	1	1	1	1	1	1	1	1	1	1	1
	1 day	0.954015	0.937956	1	0.943796	0.951825	0.843647	0.933708	0.835222	0.858289	0.960786	0.840345	0.895987	0.897668	0.943896	0.838243
	3 day	1.59854	1.68686	1.58613	1.57664	1.58175	0.313309	0.3103	0.347407	0.309498	0.310902	0.859845	0.845556	0.859845	0.790082	0.814373
	5 day	2.07299	2.16788	2.04453	2.0854	2.2	0.182469	0.230268	0.281416	0.218233	0.223247	0.772347	0.755201	0.842194	0.820509	0.811767
	7 day	1.97883	2.14672	2.0219	2.09635	2.23723	0.0843847	0.0772841	0.0951961	0.0950356	0.0805335	0.479513	0.484051	0.47178	0.481866	0.585081
AVE	0 day	1					1					1
	1 day	0.957518					0.88633					0.883228
	3 day	1.60599					0.318283					0.83394
	5 day	2.11416					0.227127					0.800403
	7 day	2.0962					0.0864868					0.500458
STDEV	0 day	0.0148399					0.034906					0.0589014
	1 day	0.0245986					0.0570276					0.0444816
	3 day	0.0459315					0.016343					0.0307547
	5 day	0.0663804					0.0355164					0.0357429
	7 day	0.102147					0.00826865					0.0475317
t-test two-tailed, unequal variance
shRNA NT vs shRNA PRKCD #1_ 3day	2.65688e-08
Significance	yes: **
shRNA NT vs shRNA PRKCD #2_ 3day	9.16413e-09
Significance	yes: **
shRNA NT vs shRNA PRKCD #1_ 5day	1.58044e-09
Significance	yes: **
shRNA NT vs shRNA PRKCD #2_ 5day	1.37671e-08
Significance	yes: **
shRNA NT vs shRNA PRKCD #1_ 7day	1.40406e-06
Significance	yes: **
shRNA NT vs shRNA PRKCD #2_ 7day	1.38747e-07
Significance	yes: **

## Sheet: Source Data Fig.6g
Source Data Figure 6g
Growth curve by bioluminoscent assay
Cell		008
		shRNA NT						shRNA PRKCD #1						shRNA PRKCD #2
Cell number/4500	Day / Experimnet#	1	2	3	4	5	6	1	2	3	4	5	6	1	2	3	4	5	6
	0 day	1	1	1	1	1	1	1	1	1	1	1	1	1	1	1	1	1	1
	1 day	1.23291	1.1834	1.12309	1.09716	1.14883	1.1906	0.755806	0.733481	0.749685	0.77093	0.826022	0.829262	1.05215	1.09968	1.02533	1.07322	1.10526	1.0932
	3 day	1.88862	1.94263	1.96603	1.98584	2.02184	1.99844	0.965192	1.04027	0.974914	0.989678	0.991298	1.02749	1.38468	1.37082	1.47434	1.41889	1.37838	1.40827
	5 day	2.19108	2.24149	2.19828	2.16408	2.18568	2.21809	1.32203	1.30907	1.28224	1.29575	1.29989	1.30043	1.41763	1.2952	1.24119	1.23795	1.26136	1.13551
	7 day	2.37472	2.40533	2.36392	2.2685	2.2901	2.34051	1.34472	1.36524	1.41691	1.43582	1.472	1.40629	1.29196	1.32527	1.48623	1.47236	1.4585	1.47885
AVE	0 day	1						1						1
	1 day	1.16267						0.777531						1.07481
	3 day	1.96723						0.99814						1.4059
	5 day	2.19978						1.30157						1.26481
	7 day	2.34051						1.40683						1.41886
STDEV	0 day	0.0254178						0.0321908						0.0479622
	1 day	0.0493831						0.0379467						0.0317325
	3 day	0.0470956						0.0276327						0.0389269
	5 day	0.0269318						0.0124324						0.0937114
	7 day	0.0522425						0.0433487						0.0881668
t-test two-tailed, unequal variance
shRNA NT vs shRNA PRKCD #1_ 3day	3.90695e-11
Significance	yes: **
shRNA NT vs shRNA PRKCD #2_ 3day	1.17939e-09
Significance	yes: **
shRNA NT vs shRNA PRKCD #1_ 5day	9.64007e-12
Significance	yes: **
shRNA NT vs shRNA PRKCD #2_ 5day	4.65452e-07
Significance	yes: **
shRNA NT vs shRNA PRKCD #1_ 7day	2.16857e-11
Significance	yes: **
shRNA NT vs shRNA PRKCD #2_ 7day	1.19595e-08
Significance	yes: **

## Sheet: Source Data Fig.6h
Source Data Figure 6h
Sphere forming assay
Cell	008
	shRNA NT	shRNA PRKCD #1	shRNA PRKCD #2
Percentage of shpere forming well in 96 well plate	100	33.7079	3.37079
	100	25.8427	2.24719
	100	28.0899	1.1236
AVE	100	29.2135	2.24719
STDEV	0	4.05118	1.1236
t-test two-tailed, unequal variance
shRNA NT vs shRNA PRKCD #1		0.00109001
Significance		yes: **
shRNA NT vs shRNA PRKCD #2		4.40364e-05
Significance		yes: **

## Sheet: Source Data Fig.6i
Source Data Figure 6i
Measurement of intracellualr glucose concentration by bioluminoscent assay
Cell	019
	shRNA NT	shRNA PRKCD #1	shRNA PRKCD #2
Glucose concentration (μM) 50μl/2,000cells/10min	10.0683	4.74821	4.79281
	10.858	4.80147	5.15677
	9.06784	4.58199	4.44138
	8.1947		4.60115
	8.17166
Glucose uptake rate (fmol/cell/min)	25.1708	11.8705	11.982
	27.1449	12.0037	12.8919
	22.6696	11.455	11.1034
	20.4867		11.5029
	20.4292
AVE	23.1802	11.7764	11.8701
STDEV	1.17924	0.114484	0.308048
t-test two-tailed, unequal variance
shRNA NT vs shRNA PRKCD #1		0.000882307
Significance		yes: *
shRNA NT vs shRNA PRKCD #2		0.000595906
Significance		yes: *

## Sheet: Source Data Fig.6j
Source Data Figure 6j
Measurement of triacylglycerol concentration by bioluminoscent assay
Cell	019
	shRNA NT	shRNA PRKCD #1	shRNA PRKCD #2
Triacylglycerol concentration (μM) 1,000cells	4.90531	2.67153	1.61387
	4.54589	2.75244	1.55624
	4.50275	2.0559	2.14587
	4.22982		2.05037
			2.79558
			2.39142
Lactate (nM/cell)	4.90531	2.67153	1.61387
	4.54589	2.75244	1.55624
	4.50275	2.0559	2.14587
	4.22982		2.05037
			2.79558
			2.39142
AVE	4.54594	2.49329	2.09222
STDEV	0.231278	0.341638	0.451574
t-test two-tailed, unequal variance
shRNA NT vs shRNA PRKCD #1		0.00229127
Significance		yes: *
shRNA NT vs shRNA PRKCD #2		6.71642e-06
Significance		yes: **

[truncated: 2 more sheets: Source Data Fig.6k, Source Data Fig.6m]
