# Supplementary material for: Integrative multi-omics networks identify PKCδ and DNA-PK as master kinases of glioblastoma subtypes and guide targeted cancer therapy
Source: Nat Cancer. 2023 Feb 2;4(2):181–202. doi: 10.1038/s43018-022-00510-x (PMC9970878; doi:10.1038/s43018-022-00510-x)
Supplement: Source Data Extended Data Fig. 6 — Statistical Source Data. [file 43018_2022_510_MOESM7_ESM.xlsx]

## Sheet: VEC vs SLC45A1
	Cell	H502 pcDNA
		VEC	SLC45A1
	TEST	9.74066	8.42834
		7.34892	6.15414
		6.70266	6.04693
		7.67497	7.24933
		7.74671	7.37767
	Average	7.84278	7.05128
	STDEV	1.13832	0.98179

## Sheet: Mitochondria vs Glycolysis_modi
	Cell	Mitochondria			Glycolysis
		3309	245	5589	3927	3955	3590	3408
	TEST	7.12416	6.6	7.26914	8.2	8.4	8.4	8.3
		6.95944	6.7	7.23612	8.2	8.5	8.5	8.3
		7.17627	6.6	7.30422	8.3	8.6	8.6	8.3
	Average	7.08662	6.63333	7.26983	8.23333	8.5	8.5	8.3
	STDEV	0.113183	0.057735	0.0340571	0.057735	0.1	0.1	0
								1.01439e-11
								0.000557129

## Sheet: Source Data ED Fig.6d
Source Data ED Figure 6d
Cell viability with nedisertib treatement by bioluminoscent assay
PDCs CODE		015			042			047			043			044			067			033			035			017			062			021			008			060			019			078			076
Ratio of cell viability	Drug Concentration (Log(M))	Ratio	STDEV	replication #	Ratio	STDEV	replication #	Ratio	STDEV	replication #	Ratio	STDEV	replication #	Ratio	STDEV	replication #	Ratio	STDEV	replication #	Ratio	STDEV	replication #	Ratio	STDEV	replication #	Ratio	STDEV	replication #	Ratio	STDEV	replication #	Ratio	STDEV	replication #	Ratio	STDEV	replication #	Ratio	STDEV	replication #	Ratio	STDEV	replication #	Ratio	STDEV	replication #	Ratio	STDEV	replication #
	-9.5	1	0.07	4	1	0.04	4	1	0.06	4	1	0.03	4	1	0.02	4	1	0.03	4	1	0.01	4	1	0.03	4	1	0.04	4	1	0.07	4	1	0.03	4	1	0.03	4	1	0.03	4	1	0.05	4	1	0.02	4	1	0.05	4
	-9.118	1.05	0.05	4	0.91	0.06	4	1.03	0.02	4	1	0.02	4	1.04	0.02	4	1	0.02	4	0.96	0.05	4	1.01	0.01	4	0.99	0.02	4	0.99	0.04	4	1.06	0.01	4	1.08	0.05	4	1.09	0.02	4	0.98	0.05	4	1.02	0.01	4	1.05	0.03	4
	-8.64088	1.05	0.05	4	0.92	0.03	4	0.99	0.03	4	0.97	0.02	4	1.06	0.04	4	1.02	0.03	4	1	0.02	4	1.03	0.01	4	1.01	0.05	4	1.07	0.03	4	1.05	0.02	4	1.05	0.08	4	1.08	0.03	4	0.96	0.06	4	1.04	0.02	4	1.05	0.03	4
	-8.16376	1.02	0.04	4	0.97	0.09	4	1.03	0.03	4	1.01	0.02	4	1.02	0.03	4	1.05	0.02	4	0.99	0.01	4	1.01	0.02	4	1	0.01	4	1.04	0.03	4	1.02	0.03	4	1.13	0.02	4	1.1	0.05	4	1	0.03	4	1.04	0.02	4	1.06	0.02	4
	-7.68664	1.1	0.02	4	0.94	0.06	4	0.96	0.03	4	0.95	0.03	4	1.05	0.02	4	1.04	0.03	4	0.99	0.04	4	1.02	0.03	4	1.04	0.02	4	1.06	0.04	4	1.04	0.05	4	1.08	0.08	4	1.11	0.02	4	0.98	0.04	4	1.05	0.02	4	1.04	0.04	4
	-7.20952	1.09	0.04	4	0.94	0.13	4	0.98	0.03	4	0.97	0.03	4	1.04	0.03	4	1	0.04	4	0.97	0.04	4	1	0.03	4	1.03	0.05	4	1.08	0.04	4	1	0.02	4	1.1	0.01	4	1.09	0.05	4	0.99	0.05	4	1.02	0.01	4	1.06	0.03	4
	-6.73239	1.02	0.06	4	0.87	0.08	4	0.88	0.02	4	0.79	0.02	4	1.02	0.03	4	0.93	0.03	4	0.9	0.01	4	1.01	0.02	4	0.96	0.04	4	1.02	0.04	4	0.98	0.06	4	1.05	0.07	4	1.1	0.02	4	0.94	0.06	4	1.02	0.01	4	0.97	0.04	4
	-6.25527	0.87	0.01	4	0.74	0.06	4	0.69	0.05	4	0.72	0.02	4	0.8	0.01	4	0.82	0.02	4	0.8	0.01	4	0.92	0.02	4	0.91	0.03	4	0.96	0.03	4	0.85	0.03	4	1.05	0.04	4	1.06	0.05	4	0.87	0.04	4	0.99	0.03	4	0.93	0.01	4
	-5.77815	0.75	0.06	4	0.63	0.06	4	0.57	0.03	4	0.58	0.03	4	0.71	0.02	4	0.67	0.01	4	0.64	0.01	4	0.78	0.02	4	0.85	0.03	4	0.94	0	4	0.7	0.03	4	1.02	0.01	4	1.01	0.03	4	0.8	0.03	4	0.91	0.03	4	0.88	0.01	4
	-5.30103	0.59	0.03	4	0.49	0.04	4	0.45	0.02	4	0.5	0.01	4	0.58	0.01	4	0.48	0.01	4	0.48	0.01	4	0.63	0.02	4	0.8	0.01	4	0.81	0.05	4	0.57	0.02	4	0.96	0.01	4	0.89	0.02	4	0.69	0.03	4	0.73	0.03	4	0.77	0.01	4

## Sheet: Source Data ED Fig.6e
Source Data ED Fig.6e
Quantification of clonogenic assay
Cell			015			044			021			062
		Concentration (Gy)	1	2	3	1	2	3	1	2	3	1	2	3
Ratio of shpere forming well in 96 well plate (3 repliactation)	IR only	0	1.02888	0.99639	0.974729	0.9375	1.03125	1.03125	1	1	1	1.02162	0.972973	1.00541
		2	0.617329	0.725632	0.693141	0.629464	0.736607	0.683036	0.989583	0.979167	0.979167	1.03784	1.05405	1.05405
		4	0.270758	0.249097	0.216606	0.227679	0.28125	0.254464	0.96875	0.96875	0.989583	0.859459	0.989189	0.875676
		8	0.032491	0.0216606	0.0541516	0.0535714	0.0669643	0.0803571	0.9375	0.9375	0.9375	0.762162	0.810811	0.72973
	IR + Nedisertib (1667nM)	0	0.957692	1.03846	1.00385	0.980488	1.02439	0.995122	1	1	1	0.978261	1.02717	0.994565
		2	0.126923	0.115385	0.0807692	0.102439	0.117073	0.146341	0.84375	0.895833	0.9375	0.978261	1.01087	1.01087
		4	0.0230769	0.0230769	0.0230769	0.0292683	0.0439024	0.0731707	0.822917	0.78125	0.84375	0.880435	0.815217	0.929348
		8	0.0115385	0.0115385	0.0115385	0.0146341	0	0	0.729167	0.697917	0.739583	0.701087	0.668478	0.75
AVE	IR only	0	1			1			1			1
		2	0.6787			0.683036			0.982639			1.04865
		4	0.245487			0.254464			0.975694			0.908108
		8	0.0361011			0.0669643			0.9375			0.767568
	IR + Nedisertib (1667nM)	0	1			1			1			1
		2	0.107692			0.121951			0.892361			1
		4	0.0230769			0.0487805			0.815972			0.875
		8	0.0115385			0.00487805			0.722222			0.706522
STDEV	IR only	0	0.0272557			0.0541266			0			0.0247707
		2	0.0555769			0.0535714			0.00601407			0.00936244
		4	0.0272557			0.0267857			0.0120281			0.0706848
		8	0.0165436			0.0133929			0			0.0408099
	IR + Nedisertib (1667nM)	0	0.0405217			0.022354			0			0.0249053
		2	0.0240192			0.022354			0.0469714			0.0188266
		4	0			0.022354			0.0318234			0.057259
		8	0			0.00844903			0.021684			0.0410317
